# Supplementary material for: ST8Sia2 polysialyltransferase protects against infection by Trypanosoma cruzi
Source: PLoS Negl Trop Dis. 2024 Sep 25;18(9):e0012454. doi: 10.1371/journal.pntd.0012454 (PMC11466412; doi:10.1371/journal.pntd.0012454)
Supplement: S1 Table — SH-SY5Y cells were seeded in 6-well microplates (1 x 106 cells/well), and previously treated with siRNA ST8Sia2 [100 nM] for 24h before infection, followed by infection with T. cruzi trypomastigotes (Y strain) at ratio of 1:5 (SH-SY5Y:trypomastigotes). After 24 h.p.i, T. cruzi-infected SH-SY5Y cells were treated with siRNA ST8Sia2 [100 nM] for an additional 24h. Then, the cells were lysed in 8M urea containing protease inhibitors using a sonicator for three cycles at 10% amplitude, reduced, alkylated and digested. The tryptic peptides were analysed by nanoflow liquid chromatography coupled to mass spectrometry to map the differentially proteomic profile in response to T. cruzi infection. A triplicate for each condition was run. The total proteins identified in the two conditions along with their quantitative values in each replicate. (XLSX) [file pntd.0012454.s004.xlsx]

## Sheet: S1_Table
S1 Table: total proteins identified and quantified in Medium_TY and siST8_TY
Accession	Description	# Peptides	# PSMs	# Protein Unique Peptides	# Unique Peptides	calc. pI	# PSMs (by Search Engine): Sequest HT	# Peptides (by Search Engine): Sequest HT	Entrez Gene ID	Ensembl Gene ID	Gene Symbol	# Protein Pathway Groups	# Razor Peptides	Abundance Ratio: (siST8_TY) / (Meio_TY)	Abundance Ratio (log2): (siST8_TY) / (Meio_TY)	Abundance Ratio P-Value: (siST8_TY) / (Meio_TY)	Abundance Ratio Adj. P-Value: (siST8_TY) / (Meio_TY)	Abundances (Normalized): F4: Sample, Meio_TY	Abundances (Normalized): F5: Sample, Meio_TY	Abundances (Normalized): F6: Sample, Meio_TY	Abundances (Normalized): F28: Sample, siST8_TY	Abundances (Normalized): F29: Sample, siST8_TY	Abundances (Normalized): F30: Sample, siST8_TY
P60709	Actin, cytoplasmic 1 OS=Homo sapiens OX=9606 GN=ACTB PE=1 SV=1	25	728	2	2	5.48	728	25	60	ENSG00000075624	ACTB	47	34	0.753	-0.41	0.560052	0.983246	1.35223e+08	1.3624e+08	1.16041e+08	1.44693e+08	1.43076e+08	1.49792e+08
P63261	Actin, cytoplasmic 2 OS=Homo sapiens OX=9606 GN=ACTG1 PE=1 SV=1	24	693	1	1	5.48	693	24	71	ENSG00000184009; ENSG00000291420	ACTG1	40	0	1.268	0.34	0.31017	0.914326	2.96783e+06	3.59569e+06	3.87783e+06	4356268	3.56806e+06	4.02058e+06
P68371	Tubulin beta-4B chain OS=Homo sapiens OX=9606 GN=TUBB4B PE=1 SV=1	26	473	2	4	4.89	473	26	10383	ENSG00000188229	TUBB4B	42	2	0.781	-0.36	0.638136	0.988776	1.45077e+07	1.69263e+07	1.57676e+07	1.26373e+07	1.2443e+07	1.27071e+07
P07437	Tubulin beta chain OS=Homo sapiens OX=9606 GN=TUBB PE=1 SV=2	27	519	6	6	4.89	519	27	203068	ENSG00000183311; ENSG00000196230; ENSG00000224156; ENSG00000227739; ENSG00000229684; ENSG00000232421; ENSG00000232575; ENSG00000235067	TUBB	15	28	0.968	-0.05	0.851221	0.988776	9.71151e+07	9.84512e+07	9.62206e+07	1.06008e+08	1.05852e+08	1.14673e+08
P35579	Myosin-9 OS=Homo sapiens OX=9606 GN=MYH9 PE=1 SV=4	34	223	30	33	5.6	223	34	4627	ENSG00000100345	MYH9	17	1	0.788	-0.34	0.658569	0.988776	1.63053e+07	1.42768e+07	1.56603e+07	1.23972e+07	1.16718e+07	1.1935e+07
P08670	Vimentin OS=Homo sapiens OX=9606 GN=VIM PE=1 SV=4	31	246	25	30	5.12	246	31	7431	ENSG00000026025	VIM	21	1	0.924	-0.11	0.964371	0.999055	4.42736e+07	4.48298e+07	3.99921e+07	4.72401e+07	4.44205e+07	4.2366e+07
P06733	Alpha-enolase OS=Homo sapiens OX=9606 GN=ENO1 PE=1 SV=2	26	372	22	23	7.39	372	26	2023	ENSG00000074800	ENO1	9	3	1.014	0.02	0.741127	0.988776	4.30597e+07	3.91167e+07	4.68152e+07	4.07221e+07	3.99088e+07	4.19426e+07
Q13885	Tubulin beta-2A chain OS=Homo sapiens OX=9606 GN=TUBB2A PE=1 SV=1	23	378	0	3	4.89	378	23	7280	ENSG00000137267	TUBB2A	35	1	1.095	0.13	0.572238	0.983246	458368	358777	548737	570738	501230	492574
Q13509	Tubulin beta-3 chain OS=Homo sapiens OX=9606 GN=TUBB3 PE=1 SV=2	19	420	4	4	4.93	420	19	10381	ENSG00000258947	TUBB3	38	1	0.865	-0.21	0.876492	0.991794	6.43304e+06	6.71771e+06	7.26151e+06	5.6374e+06	5.90005e+06	6.2499e+06
P11142	Heat shock cognate 71 kDa protein OS=Homo sapiens OX=9606 GN=HSPA8 PE=1 SV=1	26	252	15	21	5.52	252	26	3312	ENSG00000109971	HSPA8	27	5	1.056	0.08	0.648769	0.988776	2.83341e+07	3.02365e+07	2.47935e+07	3.0525e+07	3.01409e+07	3.13786e+07
P08238	Heat shock protein HSP 90-beta OS=Homo sapiens OX=9606 GN=HSP90AB1 PE=1 SV=4	27	274	8	15	5.03	274	27	3326	ENSG00000096384	HSP90AB1	25	14	0.865	-0.21	0.874945	0.991794	3.54359e+07	3.5069e+07	3.12831e+07	3.0908e+07	3.05594e+07	3.08864e+07
P04406	Glyceraldehyde-3-phosphate dehydrogenase OS=Homo sapiens OX=9606 GN=GAPDH PE=1 SV=3	17	392	17	17	8.46	392	17	2597	ENSG00000111640	GAPDH	16	0	0.935	-0.1	0.935347	0.999055	7.05362e+07	7.39973e+07	7.00481e+07	6.66922e+07	6.78994e+07	6.531e+07
P13639	Elongation factor 2 OS=Homo sapiens OX=9606 GN=EEF2 PE=1 SV=4	21	211	21	21	6.83	211	21	1938	ENSG00000167658	EEF2	9	0	1.177	0.23	0.431391	0.950097	1.85604e+07	1.90579e+07	1.96661e+07	2.33659e+07	2.38428e+07	2.34556e+07
Q09666	Neuroblast differentiation-associated protein AHNAK OS=Homo sapiens OX=9606 GN=AHNAK PE=1 SV=2	25	150	25	25	6.15	150	25	79026	ENSG00000124942	AHNAK	0	0	0.848	-0.24	0.828914	0.988776	6.46545e+06	6.53074e+06	5.50579e+06	5.08843e+06	4.96289e+06	5.23409e+06
P11021	Endoplasmic reticulum chaperone BiP OS=Homo sapiens OX=9606 GN=HSPA5 PE=1 SV=2	20	220	18	18	5.16	220	20	3309	ENSG00000044574	HSPA5	14	0	1.098	0.13	0.566651	0.983246	1.18269e+07	1.38133e+07	1.24679e+07	1.48883e+07	1.45644e+07	1.38878e+07
Q71U36	Tubulin alpha-1A chain OS=Homo sapiens OX=9606 GN=TUBA1A PE=1 SV=1	18	263	0	1	5.06	263	18	7846	ENSG00000167552	TUBA1A	42	18	0.944	-0.08	0.911204	0.998508	4.91295e+07	4.91779e+07	4.87779e+07	5.19956e+07	4.95907e+07	4.28355e+07
Q9BQE3	Tubulin alpha-1C chain OS=Homo sapiens OX=9606 GN=TUBA1C PE=1 SV=1	18	246	2	2	5.1	246	18	84790	ENSG00000167553	TUBA1C	37	1	0.965	-0.05	0.857504	0.988776	763285	795478	3.67531e+06	694786	740347	790228
P07900	Heat shock protein HSP 90-alpha OS=Homo sapiens OX=9606 GN=HSP90AA1 PE=1 SV=5	18	203	8	8	5.02	203	18	3320	ENSG00000080824	HSP90AA1	71	0	0.841	-0.25	0.809188	0.988776	4.13457e+06	4.63962e+06	3.57262e+06	4.68196e+06	4.37933e+06	4.2651e+06
P14618	Pyruvate kinase PKM OS=Homo sapiens OX=9606 GN=PKM PE=1 SV=4	19	213	17	19	7.84	213	19	5315	ENSG00000067225	PKM	10	0	0.911	-0.13	0.997735	0.999117	3.35513e+07	3.66652e+07	3.30232e+07	3.30067e+07	3.24536e+07	3.21135e+07
P06576	ATP synthase subunit beta, mitochondrial OS=Homo sapiens OX=9606 GN=ATP5F1B PE=1 SV=3	15	171	15	15	5.4	171	15	506	ENSG00000110955	ATP5F1B	8	0	0.993	-0.01	0.79085	0.988776	1.41086e+07	1.51193e+07	1.42354e+07	1.52706e+07	1.55891e+07	1.52056e+07
Q15149	Plectin OS=Homo sapiens OX=9606 GN=PLEC PE=1 SV=3	24	95	24	24	5.96	95	24	5339	ENSG00000178209	PLEC	4	0	1.074	0.1	0.612149	0.988776	6.44039e+06	6.84044e+06	6.49265e+06	6.40673e+06	7.01136e+06	6.67553e+06
P21333	Filamin-A OS=Homo sapiens OX=9606 GN=FLNA PE=1 SV=4	19	118	18	18	6.06	118	19	2316	ENSG00000196924	FLNA	14	1	0.941	-0.09	0.918386	0.998508	6.08746e+06	6.14446e+06	6.38315e+06	5.38374e+06	5.6159e+06	5.2725e+06
P10809	60 kDa heat shock protein, mitochondrial OS=Homo sapiens OX=9606 GN=HSPD1 PE=1 SV=2	21	132	21	21	5.87	132	21	3329	ENSG00000144381	HSPD1	6	0	1.175	0.23	0.43356	0.950097	1.31322e+07	1.47097e+07	1.41707e+07	1.79101e+07	1.98291e+07	1.77527e+07
Q00610	Clathrin heavy chain 1 OS=Homo sapiens OX=9606 GN=CLTC PE=1 SV=5	20	115	17	20	5.69	115	20	1213	ENSG00000141367	CLTC	25	0	0.939	-0.09	0.92505	0.999055	9.40451e+06	9.16054e+06	9.95556e+06	9.03994e+06	8.93804e+06	9.47972e+06
P68032	Actin, alpha cardiac muscle 1 OS=Homo sapiens OX=9606 GN=ACTC1 PE=1 SV=1	12	272	0	1	5.39	272	12	70	ENSG00000159251	ACTC1	9	0	0.989	-0.02	0.799146	0.988776	2.68621e+06	1.34169e+06	925799	1.3043e+06	1.32723e+06	1.37692e+06
P68366	Tubulin alpha-4A chain OS=Homo sapiens OX=9606 GN=TUBA4A PE=1 SV=1	14	208	1	4	5.06	208	14	7277	ENSG00000127824	TUBA4A	43	0	0.876	-0.19	0.905857	0.998265	6.74408e+06	5.6965e+06	5.89976e+06	4.87743e+06	5.29886e+06	5.73853e+06
P68104	Elongation factor 1-alpha 1 OS=Homo sapiens OX=9606 GN=EEF1A1 PE=1 SV=1	15	198	0	8	9.01	198	15	1915	ENSG00000156508	EEF1A1	10	7	1.248	0.32	0.333671	0.921902	4.2045e+07	4.51206e+07	3.60638e+07	6.21002e+07	6.00425e+07	5.46563e+07
P52272	Heterogeneous nuclear ribonucleoprotein M OS=Homo sapiens OX=9606 GN=HNRNPM PE=1 SV=3	14	136	14	14	8.7	136	14	4670	ENSG00000099783	HNRNPM	4	0	0.888	-0.17	0.940277	0.999055	8.01236e+06	8.59493e+06	8.47599e+06	8.36362e+06	8.36187e+06	8.06757e+06
P60174	Triosephosphate isomerase OS=Homo sapiens OX=9606 GN=TPI1 PE=1 SV=4	15	204	15	15	6.9	204	15	7167	ENSG00000111669	TPI1	10	0	1.027	0.04	0.711169	0.988776	2.02034e+07	2.52402e+07	1.72609e+07	2.02466e+07	2.09334e+07	2.37378e+07
P04075	Fructose-bisphosphate aldolase A OS=Homo sapiens OX=9606 GN=ALDOA PE=1 SV=2	13	125	12	12	8.09	125	13	226	ENSG00000149925	ALDOA	11	1	1.025	0.04	0.716306	0.988776	1.04982e+07	1.15002e+07	9.21686e+06	1.17339e+07	1.19874e+07	1.18616e+07
P00558	Phosphoglycerate kinase 1 OS=Homo sapiens OX=9606 GN=PGK1 PE=1 SV=3	13	159	11	13	8.1	159	13	5230	ENSG00000102144	PGK1	13	0	1.089	0.12	0.583966	0.985682	1.19386e+07	1.12508e+07	1.42869e+07	1.4109e+07	1.41452e+07	1.4131e+07
P07355	Annexin A2 OS=Homo sapiens OX=9606 GN=ANXA2 PE=1 SV=2	17	157	5	17	7.75	157	17	302	ENSG00000182718	ANXA2	7	0	0.813	-0.3	0.728685	0.988776	2.84291e+07	2.84324e+07	2.4901e+07	2.56982e+07	2.70289e+07	2.29702e+07
P55072	Transitional endoplasmic reticulum ATPase OS=Homo sapiens OX=9606 GN=VCP PE=1 SV=4	15	124	14	15	5.26	124	15	7415	ENSG00000165280	VCP	21	0	1.029	0.04	0.707631	0.988776	5.45564e+06	4.62215e+06	5.52011e+06	5.25076e+06	5.0252e+06	5.27516e+06
O75369	Filamin-B OS=Homo sapiens OX=9606 GN=FLNB PE=1 SV=2	18	71	17	17	5.73	71	18	2317	ENSG00000136068	FLNB	6	0	0.897	-0.16	0.963318	0.999055	2.46072e+06	2.03079e+06	2.46451e+06	2.07152e+06	1.76146e+06	1.59342e+06
Q9BUF5	Tubulin beta-6 chain OS=Homo sapiens OX=9606 GN=TUBB6 PE=1 SV=1	13	181	5	5	4.88	181	13	84617	ENSG00000176014	TUBB6	35	0	0.858	-0.22	0.85472	0.988776	2.65862e+06	3.0728e+06	3.40232e+06	2.41586e+06	2.49418e+06	2.62719e+06
P62937	Peptidyl-prolyl cis-trans isomerase A OS=Homo sapiens OX=9606 GN=PPIA PE=1 SV=2	9	150	8	9	7.81	150	9	5478	ENSG00000196262	PPIA	16	0	0.974	-0.04	0.83583	0.988776	2.21951e+07	1.56953e+07	4.27304e+07	2.51542e+07	2.44647e+07	2.43519e+07
P60842	Eukaryotic initiation factor 4A-I OS=Homo sapiens OX=9606 GN=EIF4A1 PE=1 SV=1	12	121	6	11	5.48	121	12	1973	ENSG00000161960	EIF4A1	13	1	0.968	-0.05	0.851848	0.988776	1.01251e+07	9.21508e+06	1.0757e+07	1.04936e+07	1.0222e+07	1.08799e+07
P22314	Ubiquitin-like modifier-activating enzyme 1 OS=Homo sapiens OX=9606 GN=UBA1 PE=1 SV=3	15	109	15	15	5.76	109	15	7317	ENSG00000130985	UBA1	5	0	0.824	-0.28	0.758801	0.988776	7.21463e+06	7.17986e+06	9.17018e+06	6.73154e+06	6.85091e+06	6.79905e+06
P07737	Profilin-1 OS=Homo sapiens OX=9606 GN=PFN1 PE=1 SV=2	11	115	11	11	8.27	115	11	5216	ENSG00000108518	PFN1	9	0	1.142	0.19	0.487724	0.958001	1.26651e+07	8.9782e+06	2.27443e+07	1.59783e+07	1.5262e+07	1.59144e+07
Q9Y490	Talin-1 OS=Homo sapiens OX=9606 GN=TLN1 PE=1 SV=3	13	72	12	13	6.07	72	13	7094	ENSG00000137076	TLN1	18	0	0.86	-0.22	0.860771	0.988776	2.55558e+06	2.30746e+06	2.90074e+06	2.28905e+06	2.18035e+06	2.03212e+06
P04264	Keratin, type II cytoskeletal 1 OS=Homo sapiens OX=9606 GN=KRT1 PE=1 SV=6	12	51	10	11	8.12	51	12	3848	ENSG00000167768	KRT1	4	1	0.876	-0.19	0.906414	0.998265	3.02416e+06	1.61061e+06	558550	1.33119e+06	1.29667e+06	1.02912e+06
Q15365	Poly(rC)-binding protein 1 OS=Homo sapiens OX=9606 GN=PCBP1 PE=1 SV=2	9	49	7	7	7.09	49	9	5093	ENSG00000169564	PCBP1	3	3	0.961	-0.06	0.868612	0.988776	3.80577e+06	3.38533e+06	3.36873e+06	3.33514e+06	3.25375e+06	3.7104e+06
P02545	Prelamin-A/C OS=Homo sapiens OX=9606 GN=LMNA PE=1 SV=1	12	73	12	12	7.02	73	12	4000	ENSG00000160789	LMNA	14	0	0.812	-0.3	0.725124	0.988776	5.44547e+06	6.53792e+06	5.01723e+06	4.47489e+06	4.05877e+06	4.01234e+06
P25705	ATP synthase subunit alpha, mitochondrial OS=Homo sapiens OX=9606 GN=ATP5F1A PE=1 SV=1	13	68	13	13	9.13	68	13	498	ENSG00000152234	ATP5F1A	7	0	1.069	0.1	0.62224	0.988776	6.08306e+06	5.40325e+06	5.1984e+06	7.18585e+06	7.2771e+06	6.30334e+06
P22626	Heterogeneous nuclear ribonucleoproteins A2/B1 OS=Homo sapiens OX=9606 GN=HNRNPA2B1 PE=1 SV=2	9	74	9	9	8.95	74	9	3181	ENSG00000122566	HNRNPA2B1	4	0	0.946	-0.08	0.905391	0.998265	8.9488e+06	1.20552e+07	8.5989e+06	8.2757e+06	8.73753e+06	7.7621e+06
P14625	Endoplasmin OS=Homo sapiens OX=9606 GN=HSP90B1 PE=1 SV=1	12	64	10	10	4.84	64	12	7184	ENSG00000166598	HSP90B1	11	0	1.041	0.06	0.682098	0.988776	5.70133e+06	4.98589e+06	5.78517e+06	5.30142e+06	5.42942e+06	5.12502e+06
P0DMV9	Heat shock 70 kDa protein 1B OS=Homo sapiens OX=9606 GN=HSPA1B PE=1 SV=1	13	82	2	9	5.66	82	13	3303; 3304	ENSG00000204388; ENSG00000212866; ENSG00000224501; ENSG00000231555; ENSG00000232804	HSPA1B	12	0	0.739	-0.44	0.522602	0.969069	3.56293e+06	3.46603e+06	4.44761e+06	2.85977e+06	2.8736e+06	3.12197e+06
P00338	L-lactate dehydrogenase A chain OS=Homo sapiens OX=9606 GN=LDHA PE=1 SV=2	12	53	9	11	8.27	53	12	3939	ENSG00000134333; ENSG00000288299	LDHA	20	1	1.063	0.09	0.634595	0.988776	2.24664e+07	2.261e+07	2.14976e+07	2.33901e+07	2.23829e+07	2.43081e+07
P40926	Malate dehydrogenase, mitochondrial OS=Homo sapiens OX=9606 GN=MDH2 PE=1 SV=3	9	91	9	9	8.68	91	9	4191	ENSG00000146701	MDH2	10	0	1.009	0.01	0.75327	0.988776	2.49884e+06	2.64804e+06	2.88411e+06	2.64242e+06	2.68484e+06	2.75893e+06
P06748	Nucleophosmin OS=Homo sapiens OX=9606 GN=NPM1 PE=1 SV=2	7	124	7	7	4.78	124	7	4869	ENSG00000181163	NPM1	10	0	0.929	-0.11	0.949501	0.999055	6.91911e+06	8.43712e+06	9.38045e+06	7.35951e+06	6.44598e+06	6.15035e+06
P35232	Prohibitin 1 OS=Homo sapiens OX=9606 GN=PHB1 PE=1 SV=1	10	55	10	10	5.76	55	10	5245	ENSG00000167085	PHB1	5	0	1.149	0.2	0.476137	0.958001	3.72156e+06	3.98883e+06	3.89673e+06	5.13279e+06	4.79759e+06	4.66161e+06
P78371	T-complex protein 1 subunit beta OS=Homo sapiens OX=9606 GN=CCT2 PE=1 SV=4	9	57	9	9	6.46	57	9	10576	ENSG00000166226	CCT2	10	0	1.221	0.29	0.368815	0.927553	2.10377e+06	2.11714e+06	3.13408e+06	2.46198e+06	2.1772e+06	2.25358e+06
P23528	Cofilin-1 OS=Homo sapiens OX=9606 GN=CFL1 PE=1 SV=3	7	152	5	5	8.09	152	7	1072	ENSG00000172757	CFL1	15	2	1.19	0.25	0.411816	0.950097	1.89946e+07	1.94873e+07	1.97245e+07	2.31222e+07	2.39055e+07	2.32523e+07
P13645	Keratin, type I cytoskeletal 10 OS=Homo sapiens OX=9606 GN=KRT10 PE=1 SV=6	6	54	6	6	5.21	54	6	3858	ENSG00000186395	KRT10	2	0	0.709	-0.5	0.44466	0.950426	1.11959e+06	764837	247945	281183	308711	318308
P17987	T-complex protein 1 subunit alpha OS=Homo sapiens OX=9606 GN=TCP1 PE=1 SV=1	9	64	9	9	6.11	64	9	6950	ENSG00000120438	TCP1	8	0	0.978	-0.03	0.825265	0.988776	3.2869e+06	2.74559e+06	3.19463e+06	2.72395e+06	2.88879e+06	3.05867e+06
Q01813	ATP-dependent 6-phosphofructokinase, platelet type OS=Homo sapiens OX=9606 GN=PFKP PE=1 SV=2	11	50	10	11	7.55	50	11	5214	ENSG00000067057	PFKP	6	0	0.732	-0.45	0.504889	0.964096	2.07414e+06	1.72677e+06	2.01554e+06	1.53439e+06	1.45457e+06	1.42742e+06
P30101	Protein disulfide-isomerase A3 OS=Homo sapiens OX=9606 GN=PDIA3 PE=1 SV=4	12	56	12	12	6.35	56	12	2923	ENSG00000167004	PDIA3	4	0	1.093	0.13	0.576238	0.984835	7.46935e+06	9.16962e+06	8.3205e+06	8.00431e+06	7.94207e+06	9.17651e+06
P49327	Fatty acid synthase OS=Homo sapiens OX=9606 GN=FASN PE=1 SV=3	10	37	10	10	6.44	37	10	2194	ENSG00000169710	FASN	18	0	0.756	-0.4	0.568073	0.983246	2.30866e+06	2.42131e+06	2.18218e+06	2.14072e+06	2.17272e+06	1.88512e+06
P29401	Transketolase OS=Homo sapiens OX=9606 GN=TKT PE=1 SV=3	10	76	10	10	7.66	76	10	7086	ENSG00000163931	TKT	7	0	0.696	-0.52	0.411618	0.950097	6.00408e+06	7.2397e+06	5.90912e+06	5.63991e+06	5.92579e+06	5.92198e+06
P35527	Keratin, type I cytoskeletal 9 OS=Homo sapiens OX=9606 GN=KRT9 PE=1 SV=3	11	33	11	11	5.24	33	11	3857	ENSG00000171403	KRT9	2	0	1.041	0.06	0.681977	0.988776	1.00177e+06	465222	179259	404170	332518	384903
P37802	Transgelin-2 OS=Homo sapiens OX=9606 GN=TAGLN2 PE=1 SV=3	7	81	6	7	8.25	81	7	8407	ENSG00000158710	TAGLN2	1	0	0.859	-0.22	0.857555	0.988776	5.86513e+06	7.42793e+06	4.94409e+06	4.956e+06	5.29073e+06	4.74841e+06
P49368	T-complex protein 1 subunit gamma OS=Homo sapiens OX=9606 GN=CCT3 PE=1 SV=4	9	55	9	9	6.49	55	9	7203	ENSG00000163468	CCT3	7	0	1	0	0.773111	0.988776	3.92337e+06	3.6666e+06	3.93804e+06	3.87377e+06	3.65554e+06	3.80986e+06
P07195	L-lactate dehydrogenase B chain OS=Homo sapiens OX=9606 GN=LDHB PE=1 SV=2	10	69	9	9	6.05	69	10	3945	ENSG00000111716	LDHB	5	0	1.321	0.4	0.254014	0.865317	1.65099e+07	1.58914e+07	1.6571e+07	21084465	2.15523e+07	2.18322e+07
P50990	T-complex protein 1 subunit theta OS=Homo sapiens OX=9606 GN=CCT8 PE=1 SV=4	8	58	8	8	5.6	58	8	10694	ENSG00000156261; ENSG00000291533	CCT8	8	0	1.04	0.06	0.683075	0.988776	5.55672e+06	6.24031e+06	5.82752e+06	5.74361e+06	6.12517e+06	6.10978e+06
Q15233	Non-POU domain-containing octamer-binding protein OS=Homo sapiens OX=9606 GN=NONO PE=1 SV=4	7	79	7	7	8.95	79	7	4841	ENSG00000147140	NONO	1	0	0.672	-0.57	0.351721	0.922826	2.36058e+06	2.446e+06	2.2796e+06	1.52726e+06	1.57398e+06	1.57011e+06
P61978	Heterogeneous nuclear ribonucleoprotein K OS=Homo sapiens OX=9606 GN=HNRNPK PE=1 SV=1	10	73	10	10	5.54	73	10	3190	ENSG00000165119	HNRNPK	6	0	1.118	0.16	0.529282	0.971864	5.35703e+06	4.83404e+06	4.41987e+06	5.3066e+06	5.39628e+06	5.25958e+06
O00299	Chloride intracellular channel protein 1 OS=Homo sapiens OX=9606 GN=CLIC1 PE=1 SV=4	9	89	9	9	5.17	89	9	1192	ENSG00000206394; ENSG00000213719; ENSG00000223639; ENSG00000226248; ENSG00000226417; ENSG00000226651; ENSG00000230685	CLIC1	1	0	1.078	0.11	0.605114	0.988776	4.34402e+06	4.37369e+06	4.6961e+06	3.62548e+06	3.76388e+06	4.16792e+06
Q15393	Splicing factor 3B subunit 3 OS=Homo sapiens OX=9606 GN=SF3B3 PE=1 SV=4	9	36	9	9	5.26	36	9	23450	ENSG00000189091	SF3B3	3	0	0.703	-0.51	0.429383	0.950097	1.24476e+06	1.1455e+06	1.2298e+06	893605	891583	1.03284e+06
P06744	Glucose-6-phosphate isomerase OS=Homo sapiens OX=9606 GN=GPI PE=1 SV=4	7	67	7	7	8.32	67	7	2821	ENSG00000105220	GPI	13	0	0.855	-0.23	0.847286	0.988776	5.49637e+06	5.7147e+06	5.36681e+06	4.50623e+06	4.53016e+06	4.20987e+06
Q05639	Elongation factor 1-alpha 2 OS=Homo sapiens OX=9606 GN=EEF1A2 PE=1 SV=1	9	76	2	2	9.03	76	9	1917	ENSG00000101210	EEF1A2	2	0	0.823	-0.28	0.758181	0.988776	1.08583e+06	878145	799823	856145	727296	707198
P35908	Keratin, type II cytoskeletal 2 epidermal OS=Homo sapiens OX=9606 GN=KRT2 PE=1 SV=2	7	40	5	5	8	40	7	3849	ENSG00000172867	KRT2	2	1	0.906	-0.14	0.98841	0.999055	671928	470233	157863	293719	238568	271332
P50991	T-complex protein 1 subunit delta OS=Homo sapiens OX=9606 GN=CCT4 PE=1 SV=4	11	60	11	11	7.83	60	11	10575	ENSG00000115484	CCT4	7	0	0.829	-0.27	0.774548	0.988776	2.94965e+06	2.6578e+06	2.41868e+06	2.57802e+06	2.37476e+06	2.16292e+06
Q00839	Heterogeneous nuclear ribonucleoprotein U OS=Homo sapiens OX=9606 GN=HNRNPU PE=1 SV=6	7	79	7	7	6	79	7	3192	ENSG00000153187	HNRNPU	4	0	0.697	-0.52	0.412848	0.950097	6.9248e+06	7.15995e+06	6.37859e+06	4.94174e+06	4.89625e+06	4.89848e+06
P08865	Small ribosomal subunit protein uS2 OS=Homo sapiens OX=9606 GN=RPSA PE=1 SV=4	7	81	1	7	4.87	81	7	3921	ENSG00000168028	RPSA	19	0	0.795	-0.33	0.676907	0.988776	7.44819e+06	7.32979e+06	7.18367e+06	5.07658e+06	5.48511e+06	6.43965e+06
P23526	Adenosylhomocysteinase OS=Homo sapiens OX=9606 GN=AHCY PE=1 SV=4	11	26	11	11	6.34	26	11	191	ENSG00000101444	AHCY	11	0	0.96	-0.06	0.871569	0.99019	3.80074e+06	3.57426e+06	3.49777e+06	3.61734e+06	3.92376e+06	3.74021e+06
P53396	ATP-citrate synthase OS=Homo sapiens OX=9606 GN=ACLY PE=1 SV=3	9	52	9	9	7.33	52	9	47	ENSG00000131473	ACLY	10	0	0.656	-0.61	0.314306	0.914326	2.26547e+06	2.4283e+06	2.61237e+06	1.59945e+06	1.70798e+06	1.65646e+06
O43707	Alpha-actinin-4 OS=Homo sapiens OX=9606 GN=ACTN4 PE=1 SV=2	9	57	5	5	5.44	57	9	81	ENSG00000130402; ENSG00000282844	ACTN4	9	4	0.833	-0.26	0.784871	0.988776	1.97869e+06	1.57137e+06	2.02198e+06	1.62979e+06	1.12201e+06	1.26178e+06
P12004	Proliferating cell nuclear antigen OS=Homo sapiens OX=9606 GN=PCNA PE=1 SV=1	7	72	7	7	4.69	72	7	5111	ENSG00000132646	PCNA	47	0	0.605	-0.73	0.20967	0.830371	3.2238e+06	3.24509e+06	3.55862e+06	2.10331e+06	2.04522e+06	1.8739e+06
P40227	T-complex protein 1 subunit zeta OS=Homo sapiens OX=9606 GN=CCT6A PE=1 SV=3	7	51	6	7	6.68	51	7	908	ENSG00000146731	CCT6A	7	0	1.014	0.02	0.74009	0.988776	1.41342e+06	1.41151e+06	1.28706e+06	1.4265e+06	1.3974e+06	1.38375e+06
Q16555	Dihydropyrimidinase-related protein 2 OS=Homo sapiens OX=9606 GN=DPYSL2 PE=1 SV=1	7	45	6	7	6.38	45	7	1808	ENSG00000092964	DPYSL2	4	0	0.607	-0.72	0.215044	0.830371	1.17621e+06	1.2497e+06	1.28718e+06	771705	850929	775389
P36578	Large ribosomal subunit protein uL4 OS=Homo sapiens OX=9606 GN=RPL4 PE=1 SV=5	7	51	7	7	11.06	51	7	6124	ENSG00000174444	RPL4	14	0	0.849	-0.24	0.829206	0.988776	3.01846e+06	2.78395e+06	2.43254e+06	2.21985e+06	2.32965e+06	2.41771e+06
Q92841	Probable ATP-dependent RNA helicase DDX17 OS=Homo sapiens OX=9606 GN=DDX17 PE=1 SV=2	8	47	6	6	8.27	47	8	10521	ENSG00000100201	DDX17	2	2	0.789	-0.34	0.661952	0.988776	1.68345e+06	1.57135e+06	1.63395e+06	1.3753e+06	1.40645e+06	1.4042e+06
Q15366	Poly(rC)-binding protein 2 OS=Homo sapiens OX=9606 GN=PCBP2 PE=1 SV=1	6	41	3	4	6.79	41	6	5094	ENSG00000197111	PCBP2	7	0	1.002	0	0.770026	0.988776	2.09385e+06	1.81784e+06	2.34407e+06	2.06459e+06	2.18838e+06	2.1307e+06
P34932	Heat shock 70 kDa protein 4 OS=Homo sapiens OX=9606 GN=HSPA4 PE=1 SV=4	7	47	6	6	5.19	47	7	3308	ENSG00000170606	HSPA4	3	0	0.725	-0.46	0.484361	0.958001	1.52766e+06	1.45692e+06	1.40568e+06	1.14139e+06	1.09973e+06	1.00142e+06
Q13263	Transcription intermediary factor 1-beta OS=Homo sapiens OX=9606 GN=TRIM28 PE=1 SV=5	8	47	8	8	5.77	47	8	10155	ENSG00000130726	TRIM28	6	0	0.65	-0.62	0.302064	0.903604	2.31048e+06	2.64842e+06	2.31585e+06	1.65221e+06	1.79569e+06	1.77278e+06
P23396	Small ribosomal subunit protein uS3 OS=Homo sapiens OX=9606 GN=RPS3 PE=1 SV=2	8	61	8	8	9.66	61	8	6188	ENSG00000149273	RPS3	19	0	0.705	-0.5	0.434399	0.950097	5.5419e+06	5.40729e+06	5.60085e+06	3.86253e+06	4.28228e+06	4.2906e+06
Q14697	Neutral alpha-glucosidase AB OS=Homo sapiens OX=9606 GN=GANAB PE=1 SV=3	7	37	7	7	6.14	37	7	23193	ENSG00000089597	GANAB	5	0	0.579	-0.79	0.165192	0.790584	1.99275e+06	1.72768e+06	1.84061e+06	1.61237e+06	1.55949e+06	1.68354e+06
P09211	Glutathione S-transferase P OS=Homo sapiens OX=9606 GN=GSTP1 PE=1 SV=2	8	64	8	8	5.64	64	8	2950	ENSG00000084207	GSTP1	11	0	0.824	-0.28	0.760819	0.988776	6.73507e+06	5.44822e+06	5.84815e+06	4.97417e+06	5.48146e+06	5.64459e+06
P05388	Large ribosomal subunit protein uL10 OS=Homo sapiens OX=9606 GN=RPLP0 PE=1 SV=1	8	31	1	8	5.97	31	8	6175	ENSG00000089157	RPLP0	15	0	0.786	-0.35	0.653173	0.988776	3.54103e+06	2.75289e+06	3.05435e+06	2.48679e+06	2.49008e+06	2.58694e+06
P38646	Stress-70 protein, mitochondrial OS=Homo sapiens OX=9606 GN=HSPA9 PE=1 SV=2	8	83	8	8	6.16	83	8	3313	ENSG00000113013	HSPA9	7	0	1.058	0.08	0.645793	0.988776	2.94559e+06	3.04633e+06	3.44384e+06	3.2897e+06	3.04473e+06	3.40457e+06
P09104	Gamma-enolase OS=Homo sapiens OX=9606 GN=ENO2 PE=1 SV=3	5	79	2	2	5.03	79	5	2026	ENSG00000111674	ENO2	5	0	0.768	-0.38	0.600842	0.988776	153465	99715	136603	105786	81500.9	104846
Q15084	Protein disulfide-isomerase A6 OS=Homo sapiens OX=9606 GN=PDIA6 PE=1 SV=1	5	28	5	5	5.08	28	5	10130	ENSG00000143870	PDIA6	5	0	1.372	0.46	0.208916	0.830371	2.00577e+06	1.5373e+06	2.03763e+06	2.50718e+06	2.32738e+06	2.54239e+06
P63244	Small ribosomal subunit protein RACK1 OS=Homo sapiens OX=9606 GN=RACK1 PE=1 SV=3	9	42	9	9	7.69	42	9	10399	ENSG00000204628	RACK1	10	0	0.738	-0.44	0.519572	0.969069	3.77135e+06	2.84127e+06	2.45596e+06	2.80072e+06	2.90632e+06	2.9709e+06
P04083	Annexin A1 OS=Homo sapiens OX=9606 GN=ANXA1 PE=1 SV=2	7	40	7	7	7.02	40	7	301	ENSG00000135046	ANXA1	8	0	1.027	0.04	0.711744	0.988776	2.15962e+06	1.75324e+06	2.32147e+06	2.2504e+06	2.00766e+06	2.07672e+06
Q06830	Peroxiredoxin-1 OS=Homo sapiens OX=9606 GN=PRDX1 PE=1 SV=1	6	54	5	5	8.13	54	6	5052	ENSG00000117450	PRDX1	9	1	1.369	0.45	0.211078	0.830371	9.60148e+06	9.53272e+06	8.35735e+06	1.20094e+07	1.23167e+07	1.39581e+07
O60664	Perilipin-3 OS=Homo sapiens OX=9606 GN=PLIN3 PE=1 SV=3	6	48	6	6	5.44	48	6	10226	ENSG00000105355	PLIN3	6	0	0.712	-0.49	0.451779	0.950426	2.24486e+06	2.49967e+06	2.3255e+06	1.60147e+06	1.66585e+06	1.532e+06
P46940	Ras GTPase-activating-like protein IQGAP1 OS=Homo sapiens OX=9606 GN=IQGAP1 PE=1 SV=1	8	33	8	8	6.48	33	8	8826	ENSG00000140575	IQGAP1	25	0	0.607	-0.72	0.214959	0.830371	1.36463e+06	1.15362e+06	1.19352e+06	729605	779608	853505
P16401	Histone H1.5 OS=Homo sapiens OX=9606 GN=H1-5 PE=1 SV=3	7	34	6	6	10.92	34	7	3009	ENSG00000184357	H1-5	2	1	0.859	-0.22	0.859463	0.988776	6.03021e+06	7.09566e+06	5.12432e+06	6.56498e+06	6.11454e+06	4.82832e+06
Q562R1	Beta-actin-like protein 2 OS=Homo sapiens OX=9606 GN=ACTBL2 PE=1 SV=2	4	112	1	1	5.59	112	4	345651	ENSG00000169067	ACTBL2	0	0
P05783	Keratin, type I cytoskeletal 18 OS=Homo sapiens OX=9606 GN=KRT18 PE=1 SV=2	8	42	7	8	5.45	42	8	3875	ENSG00000111057	KRT18	3	0	1.066	0.09	0.627882	0.988776	3.17914e+06	3.69743e+06	3.14919e+06	3.72016e+06	4.0614e+06	3.72421e+06
Q01082	Spectrin beta chain, non-erythrocytic 1 OS=Homo sapiens OX=9606 GN=SPTBN1 PE=1 SV=2	8	25	8	8	5.57	25	8	6711	ENSG00000115306	SPTBN1	12	0	0.699	-0.52	0.419259	0.950097	1.10445e+06	1.19863e+06	1.20918e+06	758503	876141	709282
P60660	Myosin light polypeptide 6 OS=Homo sapiens OX=9606 GN=MYL6 PE=1 SV=2	6	49	3	6	4.65	49	6	4637	ENSG00000092841	MYL6	8	0	0.66	-0.6	0.323705	0.91893	6.33361e+06	7.02363e+06	6.13184e+06	3.8502e+06	4.5195e+06	4.49103e+06
P26038	Moesin OS=Homo sapiens OX=9606 GN=MSN PE=1 SV=3	10	20	6	6	6.4	20	10	4478	ENSG00000147065	MSN	10	4	0.92	-0.12	0.974168	0.999055	3.6452e+06	2.81576e+06	2.83497e+06	3.32514e+06	3.26315e+06	3.69156e+06
P50395	Rab GDP dissociation inhibitor beta OS=Homo sapiens OX=9606 GN=GDI2 PE=1 SV=2	7	37	6	6	6.47	37	7	2665	ENSG00000057608	GDI2	2	1	0.751	-0.41	0.554065	0.983246	2.48799e+06	1.98603e+06	2.32808e+06	1.83309e+06	1.7091e+06	1.81105e+06
P63104	14-3-3 protein zeta/delta OS=Homo sapiens OX=9606 GN=YWHAZ PE=1 SV=1	6	39	6	6	4.79	39	6	7534	ENSG00000164924	YWHAZ	23	0	0.737	-0.44	0.516876	0.969069	6.89418e+06	6.66874e+06	5.34536e+06	4.71208e+06	4.81971e+06	5.59328e+06
Q99439	Calponin-2 OS=Homo sapiens OX=9606 GN=CNN2 PE=1 SV=4	6	43	6	6	7.33	43	6	1265	ENSG00000064666	CNN2	4	0	1.032	0.05	0.700642	0.988776	1.23714e+06	1.41172e+06	1.05185e+06	1.0082e+06	1.16624e+06	1.1945e+06
Q92598	Heat shock protein 105 kDa OS=Homo sapiens OX=9606 GN=HSPH1 PE=1 SV=1	7	34	5	5	5.39	34	7	10808	ENSG00000120694	HSPH1	2	2	1.067	0.09	0.626271	0.988776	1.62127e+06	1.65893e+06	1.5605e+06	1.57475e+06	1.66554e+06	1.92766e+06
P23246	Splicing factor, proline- and glutamine-rich OS=Homo sapiens OX=9606 GN=SFPQ PE=1 SV=2	7	41	7	7	9.44	41	7	6421	ENSG00000116560	SFPQ	4	0	0.862	-0.21	0.866414	0.988776	3.40373e+06	3.68853e+06	3.15394e+06	2.45809e+06	2.28876e+06	2.54832e+06
P45974	Ubiquitin carboxyl-terminal hydrolase 5 OS=Homo sapiens OX=9606 GN=USP5 PE=1 SV=2	5	30	5	5	5.03	30	5	8078	ENSG00000111667	USP5	3	0	0.656	-0.61	0.314254	0.914326	1.6018e+06	1.73189e+06	1.86485e+06	1.22198e+06	1.07461e+06	972306
Q99623	Prohibitin-2 OS=Homo sapiens OX=9606 GN=PHB2 PE=1 SV=2	6	32	6	6	9.83	32	6	11331	ENSG00000215021	PHB2	2	0	0.838	-0.25	0.8002	0.988776	2.63284e+06	2.90211e+06	2.19035e+06	2.43608e+06	2.14535e+06	1.91181e+06
P07910	Heterogeneous nuclear ribonucleoproteins C1/C2 OS=Homo sapiens OX=9606 GN=HNRNPC PE=1 SV=4	4	54	3	4	5.08	54	4	3183	ENSG00000092199	HNRNPC	6	0	0.843	-0.25	0.814588	0.988776	5.8422e+06	4.55039e+06	5.40301e+06	4.91941e+06	4.73263e+06	5.15985e+06
Q99714	3-hydroxyacyl-CoA dehydrogenase type-2 OS=Homo sapiens OX=9606 GN=HSD17B10 PE=1 SV=3	6	63	6	6	7.78	63	6	3028	ENSG00000072506	HSD17B10	8	0	1.035	0.05	0.693469	0.988776	1.65912e+06	1.60173e+06	1.80769e+06	1.62078e+06	1.61471e+06	1.57384e+06
P08195	Amino acid transporter heavy chain SLC3A2 OS=Homo sapiens OX=9606 GN=SLC3A2 PE=1 SV=3	8	42	8	8	5.01	42	8	6520	ENSG00000168003	SLC3A2	8	0	1.135	0.18	0.498942	0.958001	2.73148e+06	2.97727e+06	3.62664e+06	3.80028e+06	3.63542e+06	3.35706e+06
P31939	Bifunctional purine biosynthesis protein ATIC OS=Homo sapiens OX=9606 GN=ATIC PE=1 SV=3	8	29	8	8	6.71	29	8	471	ENSG00000138363	ATIC	3	0	1.198	0.26	0.40088	0.943672	1.47106e+06	1.49516e+06	1.47843e+06	1.9336e+06	1.91702e+06	1.61531e+06
Q6FI13	Histone H2A type 2-A OS=Homo sapiens OX=9606 GN=H2AC18 PE=1 SV=3	5	112	0	4	10.9	112	5	723790; 8337	ENSG00000288825; ENSG00000288859	H2AC18; H2AC19	42	1	1.182	0.24	0.424012	0.950097	1.24308e+07	1.18801e+07	1.04853e+07	1.38942e+07	1.2217e+07	1.26041e+07
P29692	Elongation factor 1-delta OS=Homo sapiens OX=9606 GN=EEF1D PE=1 SV=5	5	52	5	5	5.01	52	5	1936	ENSG00000104529; ENSG00000273594	EEF1D	2	0	0.849	-0.24	0.831129	0.988776	5.8398e+06	5.2346e+06	5.46846e+06	5.41449e+06	6.2256e+06	4.94615e+06
P18669	Phosphoglycerate mutase 1 OS=Homo sapiens OX=9606 GN=PGAM1 PE=1 SV=2	8	39	3	8	7.18	39	8	5223	ENSG00000171314	PGAM1	8	0	1.173	0.23	0.437957	0.950097	4.38997e+06	5.10887e+06	5.13642e+06	5.39619e+06	5.09116e+06	5.54767e+06
P05023	Sodium/potassium-transporting ATPase subunit alpha-1 OS=Homo sapiens OX=9606 GN=ATP1A1 PE=1 SV=1	7	32	3	7	5.49	32	7	476	ENSG00000163399	ATP1A1	6	0	0.684	-0.55	0.382011	0.936722	1.26949e+06	1.46456e+06	1.33324e+06	804476	972354	977775
P62805	Histone H4 OS=Homo sapiens OX=9606 GN=H4C1 PE=1 SV=2	7	37	7	7	11.36	37	7	121504; 554313; 8294; 8359; 8360; 8361; 8362; 8363; 8364; 8365; 8366; 8367; 8368; 8370	ENSG00000158406; ENSG00000197061; ENSG00000197238; ENSG00000197837; ENSG00000270276; ENSG00000270882; ENSG00000273542; ENSG00000274618; ENSG00000275126; ENSG00000276180; ENSG00000276966; ENSG00000277157; ENSG00000278637; ENSG00000278705	H4C1; H4C11; H4C12; H4C13; H4C14; H4C15; H4C16; H4C2; H4C3; H4C4; H4C5; H4C6; H4C8; H4C9	52	0	0.704	-0.51	0.429926	0.950097	1.9236e+07	1.09319e+07	1.01998e+07	1.07713e+07	9.88815e+06	9.36784e+06
P62241	Small ribosomal subunit protein eS8 OS=Homo sapiens OX=9606 GN=RPS8 PE=1 SV=2	6	48	6	6	10.32	48	6	6202	ENSG00000142937	RPS8	19	0	0.682	-0.55	0.375533	0.930251	4.33535e+06	4.73592e+06	4.55547e+06	3.1588e+06	3.32348e+06	3.34839e+06
P26641	Elongation factor 1-gamma OS=Homo sapiens OX=9606 GN=EEF1G PE=1 SV=3	6	47	6	6	6.67	47	6	1937	ENSG00000254772	EEF1G	3	0	0.832	-0.27	0.781386	0.988776	5.51832e+06	5.70625e+06	6.08893e+06	4.87806e+06	4.99474e+06	4.68336e+06
P61158	Actin-related protein 3 OS=Homo sapiens OX=9606 GN=ACTR3 PE=1 SV=3	6	40	6	6	5.88	40	6	10096	ENSG00000115091	ACTR3	6	0	0.65	-0.62	0.302481	0.903604	1.56259e+06	1.41696e+06	1.25595e+06	1.09903e+06	1.09173e+06	1.09973e+06
P41250	Glycine--tRNA ligase OS=Homo sapiens OX=9606 GN=GARS1 PE=1 SV=3	5	32	5	5	7.03	32	5	2617	ENSG00000106105	GARS1	3	0	0.87	-0.2	0.889125	0.998265	1.0826e+06	902972	1.19051e+06	815350	791584	817165
P25787	Proteasome subunit alpha type-2 OS=Homo sapiens OX=9606 GN=PSMA2 PE=1 SV=2	5	18	5	5	7.43	18	5	5683	ENSG00000106588	PSMA2	63	0	0.979	-0.03	0.822731	0.988776	708099	718319	635019	483446	616406	562145
Q14204	Cytoplasmic dynein 1 heavy chain 1 OS=Homo sapiens OX=9606 GN=DYNC1H1 PE=1 SV=5	7	19	7	7	6.4	19	7	1778	ENSG00000197102	DYNC1H1	24	0	0.913	-0.13	0.992243	0.999055	1.08229e+06	1.04088e+06	1.16775e+06	968112	854052	973177
P09382	Galectin-1 OS=Homo sapiens OX=9606 GN=LGALS1 PE=1 SV=2	4	51	4	4	5.5	51	4	3956	ENSG00000100097	LGALS1	3	0	1.343	0.43	0.233132	0.862883	7.99314e+06	3.39079e+06	7.90703e+06	6.05512e+06	5.61163e+06	6.14177e+06
P12956	X-ray repair cross-complementing protein 6 OS=Homo sapiens OX=9606 GN=XRCC6 PE=1 SV=2	7	19	7	7	6.64	19	7	2547	ENSG00000196419	XRCC6	9	0	0.78	-0.36	0.635604	0.988776	3.4156e+06	3.60952e+06	3.51573e+06	3.46454e+06	3.17764e+06	3.51673e+06
P21796	Voltage-dependent anion-selective channel protein 1 OS=Homo sapiens OX=9606 GN=VDAC1 PE=1 SV=2	6	26	6	6	8.54	26	6	7416	ENSG00000213585	VDAC1	10	0	0.883	-0.18	0.925802	0.999055	915964	1.00169e+06	796617	597162	740612	744124
P10412	Histone H1.4 OS=Homo sapiens OX=9606 GN=H1-4 PE=1 SV=2	6	32	2	2	11.03	32	6	3008	ENSG00000168298	H1-4	3	3	0.515	-0.96	0.0806177	0.564804	3.14809e+06	3.36578e+06	2.12434e+06	1.75454e+06	1.52103e+06	1.83135e+06
O60814	Histone H2B type 1-K OS=Homo sapiens OX=9606 GN=H2BC12 PE=1 SV=3	2	172	0	2	10.32	172	2	85236	ENSG00000197903	H2BC12	45	0	0.907	-0.14	0.990968	0.999055	9.82209e+06	4.30652e+06	2.21095e+07	5.22283e+06	4.91073e+06	5.0817e+06
P21980	Protein-glutamine gamma-glutamyltransferase 2 OS=Homo sapiens OX=9606 GN=TGM2 PE=1 SV=2	5	29	5	5	5.22	29	5	7052	ENSG00000198959	TGM2	1	0	1.288	0.37	0.287272	0.885671	1.17498e+06	1.07649e+06	1.16207e+06	1.27529e+06	1.4024e+06	1.49817e+06
Q16658	Fascin OS=Homo sapiens OX=9606 GN=FSCN1 PE=1 SV=3	6	29	6	6	7.24	29	6	6624	ENSG00000075618	FSCN1	3	0	0.84	-0.25	0.805324	0.988776	2.78676e+06	3.07824e+06	2.4548e+06	2.09553e+06	2.40191e+06	2.47663e+06
P62826	GTP-binding nuclear protein Ran OS=Homo sapiens OX=9606 GN=RAN PE=1 SV=3	5	36	5	5	7.49	36	5	5901	ENSG00000132341	RAN	11	0	1.164	0.22	0.452199	0.950426	6.04838e+06	6.8287e+06	5.78008e+06	7.73675e+06	8.71665e+06	8.14663e+06
Q9BSJ8	Extended synaptotagmin-1 OS=Homo sapiens OX=9606 GN=ESYT1 PE=1 SV=1	6	18	6	6	5.83	18	6	23344	ENSG00000139641	ESYT1	7	0	0.825	-0.28	0.762175	0.988776	1.16778e+06	1.22498e+06	1.21025e+06	947786	974370	987340
P52292	Importin subunit alpha-1 OS=Homo sapiens OX=9606 GN=KPNA2 PE=1 SV=1	6	35	5	6	5.4	35	6	3838	ENSG00000182481	KPNA2	8	0	1.46	0.55	0.147782	0.740683	846565	929961	985541	1.31921e+06	1.44043e+06	1.4525e+06
Q99832	T-complex protein 1 subunit eta OS=Homo sapiens OX=9606 GN=CCT7 PE=1 SV=2	4	33	4	4	7.65	33	4	10574	ENSG00000135624	CCT7	9	0	0.648	-0.63	0.296635	0.902168	1.40141e+06	1.37062e+06	1.30053e+06	904261	960981	817924
Q08211	ATP-dependent RNA helicase A OS=Homo sapiens OX=9606 GN=DHX9 PE=1 SV=4	7	24	7	7	6.84	24	7	1660	ENSG00000135829	DHX9	6	0	0.886	-0.17	0.934235	0.999055	1.69559e+06	1.51212e+06	1.63843e+06	1.48821e+06	1.55193e+06	1.54428e+06
P38919	Eukaryotic initiation factor 4A-III OS=Homo sapiens OX=9606 GN=EIF4A3 PE=1 SV=4	4	35	3	3	6.73	35	4	9775	ENSG00000141543; ENSG00000291508	EIF4A3	11	0	0.864	-0.21	0.871261	0.99019	1.0164e+06	983910	1.29477e+06	1.01028e+06	1.06204e+06	1.19911e+06
Q9UK76	Jupiter microtubule associated homolog 1 OS=Homo sapiens OX=9606 GN=JPT1 PE=1 SV=3	3	42	3	3	5.6	42	3	51155	ENSG00000189159	JPT1	0	0	0.522	-0.94	0.0878716	0.581895	1.06201e+06	1.43766e+06	1.22073e+06	725773	730463	613257
P62888	Large ribosomal subunit protein eL30 OS=Homo sapiens OX=9606 GN=RPL30 PE=1 SV=2	3	28	3	3	9.63	28	3	6156	ENSG00000156482	RPL30	15	0	0.753	-0.41	0.561832	0.983246	1.85197e+06	1.33025e+06	2.06437e+06	1.09761e+06	1.1968e+06	1.2088e+06
P12814	Alpha-actinin-1 OS=Homo sapiens OX=9606 GN=ACTN1 PE=1 SV=2	7	29	3	3	5.41	29	7	87	ENSG00000072110	ACTN1	12	0	0.667	-0.58	0.340693	0.922826	212014	227187	268203	87489.7	77972.2	142060
Q12905	Interleukin enhancer-binding factor 2 OS=Homo sapiens OX=9606 GN=ILF2 PE=1 SV=2	4	21	4	4	5.26	21	4	3608	ENSG00000143621	ILF2	3	0	0.804	-0.32	0.701905	0.988776	1.71174e+06	1.16104e+06	1.23635e+06	962273	1.10568e+06	956966
P02538	Keratin, type II cytoskeletal 6A OS=Homo sapiens OX=9606 GN=KRT6A PE=1 SV=3	6	16	1	4	8	16	6	3853	ENSG00000205420	KRT6A	5	1	1.039	0.05	0.686584	0.988776	171549	163183	35899.3	146009	119192	160797
Q07021	Complement component 1 Q subcomponent-binding protein, mitochondrial OS=Homo sapiens OX=9606 GN=C1QBP PE=1 SV=1	2	43	2	2	4.84	43	2	708	ENSG00000108561	C1QBP	8	0	0.584	-0.78	0.173788	0.804841	828121	741302	731148	460996	458993	500596
P55209	Nucleosome assembly protein 1-like 1 OS=Homo sapiens OX=9606 GN=NAP1L1 PE=1 SV=1	4	34	4	4	4.46	34	4	4673	ENSG00000187109	NAP1L1	2	0	0.752	-0.41	0.556771	0.983246	1.012e+06	816489	923490	683746	588890	631361
P30050	Large ribosomal subunit protein uL11 OS=Homo sapiens OX=9606 GN=RPL12 PE=1 SV=1	4	44	4	4	9.42	44	4	6136	ENSG00000197958	RPL12	14	0	0.792	-0.34	0.6689	0.988776	3.35374e+06	3.41706e+06	3.43199e+06	3.49309e+06	3.94333e+06	2.69686e+06
P13646	Keratin, type I cytoskeletal 13 OS=Homo sapiens OX=9606 GN=KRT13 PE=1 SV=4	4	8	3	4	4.96	8	4	3860	ENSG00000171401	KRT13	3	0					19791.8	22936.9	12043.9	27374.7	64932.6
Q9Y230	RuvB-like 2 OS=Homo sapiens OX=9606 GN=RUVBL2 PE=1 SV=3	4	24	4	4	5.64	24	4	10856	ENSG00000183207	RUVBL2	2	0	0.765	-0.39	0.594004	0.988776	656194	895657	1.00133e+06	488295	679839	745490
P07954	Fumarate hydratase, mitochondrial OS=Homo sapiens OX=9606 GN=FH PE=1 SV=3	4	20	4	4	8.76	20	4	2271	ENSG00000091483	FH	9	0	0.692	-0.53	0.399474	0.943672	623790	739099	585813	222352	268115	472885
Q9UQ35	Serine/arginine repetitive matrix protein 2 OS=Homo sapiens OX=9606 GN=SRRM2 PE=1 SV=2	6	14	6	6	12.06	14	6	23524	ENSG00000167978	SRRM2	1	0	0.745	-0.42	0.538788	0.974147	1.08541e+06	1.31351e+06	1.14221e+06	839172	965407	803854
P30153	Serine/threonine-protein phosphatase 2A 65 kDa regulatory subunit A alpha isoform OS=Homo sapiens OX=9606 GN=PPP2R1A PE=1 SV=4	5	15	3	5	5.11	15	5	5518	ENSG00000105568	PPP2R1A	50	0	0.947	-0.08	0.9026	0.998265	1.39155e+06	1.08156e+06	1.815e+06	1.33955e+06	1.34107e+06	1.54182e+06
P62879	Guanine nucleotide-binding protein G(I)/G(S)/G(T) subunit beta-2 OS=Homo sapiens OX=9606 GN=GNB2 PE=1 SV=3	6	13	2	3	6	13	6	2783	ENSG00000172354	GNB2	36	3	0.822	-0.28	0.75552	0.988776	796000	463715	536985	347971	341481	435604
P62258	14-3-3 protein epsilon OS=Homo sapiens OX=9606 GN=YWHAE PE=1 SV=1	6	18	6	6	4.74	18	6	7531	ENSG00000108953; ENSG00000274474	YWHAE	26	0	0.691	-0.53	0.398867	0.943672	3.50784e+06	3.86081e+06	3.63827e+06	2.42761e+06	2.3436e+06	2.0571e+06
P11586	C-1-tetrahydrofolate synthase, cytoplasmic OS=Homo sapiens OX=9606 GN=MTHFD1 PE=1 SV=4	6	11	6	6	7.3	11	6	4522	ENSG00000100714	MTHFD1	6	0	1.097	0.13	0.567434	0.983246	964911	828132	908635	749823	1.06949e+06	1.00191e+06
P16402	Histone H1.3 OS=Homo sapiens OX=9606 GN=H1-3 PE=1 SV=2	5	33	1	1	11.02	33	5	3007	ENSG00000124575	H1-3	2	0	0.308	-1.7	0.000890085	0.0194006	346530	291386	193872	89693.5	91536.1	60614.5
P0DP25	Calmodulin-3 OS=Homo sapiens OX=9606 GN=CALM3 PE=1 SV=1	4	38	4	4	4.22	38	4	801; 805; 808	ENSG00000160014	CALM3	17	0	1.154	0.21	0.46757	0.958001	4.54101e+06	3.65803e+06	3.09499e+06	3.38649e+06	3.83556e+06	3.78818e+06
P17812	CTP synthase 1 OS=Homo sapiens OX=9606 GN=CTPS1 PE=1 SV=2	4	18	4	4	6.46	18	4	1503	ENSG00000171793	CTPS1	2	0	1.585	0.66	0.0891923	0.581895	1.43328e+06	1.51498e+06	1.60336e+06	2.30034e+06	2.46481e+06	2.4917e+06
Q15019	Septin-2 OS=Homo sapiens OX=9606 GN=SEPTIN2 PE=1 SV=1	5	15	5	5	6.6	15	5	4735	ENSG00000168385	SEPTIN2	2	0	0.857	-0.22	0.854275	0.988776	1.11047e+06	968036	951309	860826	1.00979e+06	981761
Q08J23	RNA cytosine C(5)-methyltransferase NSUN2 OS=Homo sapiens OX=9606 GN=NSUN2 PE=1 SV=2	5	20	5	5	6.77	20	5	54888	ENSG00000037474	NSUN2	1	0	1.167	0.22	0.446353	0.950426	678935	742645	738890	861791	870706	840016
P16403	Histone H1.2 OS=Homo sapiens OX=9606 GN=H1-2 PE=1 SV=2	5	32	1	1	10.93	32	5	3006	ENSG00000187837	H1-2	2	0	0.302	-1.73	0.000708356	0.0157309	530694	537109	298303	147989	161958	153440
P18206	Vinculin OS=Homo sapiens OX=9606 GN=VCL PE=1 SV=4	4	12	4	4	5.66	12	4	7414	ENSG00000035403	VCL	18	0	1.185	0.25	0.418819	0.950097	601921	516908	429610	508253	530956	578356
P63313	Thymosin beta-10 OS=Homo sapiens OX=9606 GN=TMSB10 PE=1 SV=2	2	54	2	2	5.36	54	2	9168	ENSG00000034510	TMSB10	2	0	0.831	-0.27	0.780646	0.988776	9.58229e+06	1.1644e+07	8.72849e+06	1.21392e+07	1.13278e+07	1.06471e+07
P09525	Annexin A4 OS=Homo sapiens OX=9606 GN=ANXA4 PE=1 SV=4	4	10	4	4	6.13	10	4	307	ENSG00000196975	ANXA4	1	0	1.153	0.21	0.468753	0.958001	407236	502786	485605	538626	456212	493103
P62081	Small ribosomal subunit protein eS7 OS=Homo sapiens OX=9606 GN=RPS7 PE=1 SV=1	4	31	4	4	10.1	31	4	6201	ENSG00000171863	RPS7	20	0	1.3	0.38	0.275268	0.865317	2.44669e+06	2.95517e+06	3.91958e+06	3.57799e+06	3.25634e+06	3.42894e+06
O75083	WD repeat-containing protein 1 OS=Homo sapiens OX=9606 GN=WDR1 PE=1 SV=4	5	21	5	5	6.65	21	5	9948	ENSG00000071127	WDR1	2	0	0.642	-0.64	0.284716	0.881869	1.72956e+06	1.95946e+06	1.70989e+06	1.38145e+06	1.48064e+06	1.41851e+06
Q14974	Importin subunit beta-1 OS=Homo sapiens OX=9606 GN=KPNB1 PE=1 SV=2	4	37	4	4	4.78	37	4	3837	ENSG00000108424	KPNB1	15	0	0.952	-0.07	0.889866	0.998265	1.83787e+06	1.78857e+06	2.46318e+06	1.99686e+06	1.53265e+06	1.73904e+06
Q1KMD3	Heterogeneous nuclear ribonucleoprotein U-like protein 2 OS=Homo sapiens OX=9606 GN=HNRNPUL2 PE=1 SV=1	5	16	5	5	4.91	16	5	221092	ENSG00000214753	HNRNPUL2	0	0	0.744	-0.43	0.535182	0.974147	777937	729157	1.06373e+06	566428	559395	653829
P22234	Bifunctional phosphoribosylaminoimidazole carboxylase/phosphoribosylaminoimidazole succinocarboxamide synthetase OS=Homo sapiens OX=9606 GN=PAICS PE=1 SV=3	4	23	4	4	7.23	23	4	10606	ENSG00000128050	PAICS	2	0	1.135	0.18	0.498762	0.958001	1.9325e+06	2.16518e+06	1.95506e+06	2.26055e+06	2.45128e+06	2.35309e+06
P11216	Glycogen phosphorylase, brain form OS=Homo sapiens OX=9606 GN=PYGB PE=1 SV=5	5	17	5	5	6.86	17	5	5834	ENSG00000100994	PYGB	4	0	1.201	0.26	0.395337	0.943672	627252	476871	548175	509348	508092	477775
O00151	PDZ and LIM domain protein 1 OS=Homo sapiens OX=9606 GN=PDLIM1 PE=1 SV=4	5	21	5	5	7.02	21	5	9124	ENSG00000107438	PDLIM1	0	0	0.663	-0.59	0.332041	0.921902	624839	841669	751307	401771	488118	443641
P31946	14-3-3 protein beta/alpha OS=Homo sapiens OX=9606 GN=YWHAB PE=1 SV=3	4	20	3	3	4.83	20	4	7529	ENSG00000166913	YWHAB	33	2	0.91	-0.14	0.999117	0.999117	2.49975e+06	3.59636e+06	2.45001e+06	3.08071e+06	3.2263e+06	2.46297e+06
P00505	Aspartate aminotransferase, mitochondrial OS=Homo sapiens OX=9606 GN=GOT2 PE=1 SV=3	5	17	5	5	9.01	17	5	2806	ENSG00000125166	GOT2	11	0	0.973	-0.04	0.83944	0.988776	1.82791e+06	1.69109e+06	1.45602e+06	1.50991e+06	1.7328e+06	1.70015e+06
P30086	Phosphatidylethanolamine-binding protein 1 OS=Homo sapiens OX=9606 GN=PEBP1 PE=1 SV=3	4	39	4	4	7.53	39	4	5037	ENSG00000089220	PEBP1	9	0	0.716	-0.48	0.461643	0.958001	799745	556355	762022	730820	602170	745002
P26640	Valine--tRNA ligase OS=Homo sapiens OX=9606 GN=VARS1 PE=1 SV=4	3	20	3	3	7.59	20	3	7407	ENSG00000096171; ENSG00000204394; ENSG00000224264; ENSG00000226589; ENSG00000231116	VARS1	2	0	0.65	-0.62	0.301983	0.903604	445184	505590	485779	324302	308341	343081
O43390	Heterogeneous nuclear ribonucleoprotein R OS=Homo sapiens OX=9606 GN=HNRNPR PE=1 SV=1	5	26	2	2	8.13	26	5	10236	ENSG00000125944; ENSG00000282958	HNRNPR	3	3	1.121	0.17	0.52286	0.969069	2.16608e+06	1.78872e+06	2.47239e+06	2.38903e+06	2.61186e+06	2.47468e+06
Q92928	Putative Ras-related protein Rab-1C OS=Homo sapiens OX=9606 GN=RAB1C PE=5 SV=2	4	26	0	2	5.43	26	4			RAB1C	0	0	0.745	-0.43	0.538299	0.974147	167153	189518	111730	141148	138398	80181.2
P40939	Trifunctional enzyme subunit alpha, mitochondrial OS=Homo sapiens OX=9606 GN=HADHA PE=1 SV=2	4	15	4	4	9.04	15	4	3030	ENSG00000084754	HADHA	13	0	0.665	-0.59	0.334802	0.921998	839818	902345	869972	658059	615029	703538
Q01518	Adenylyl cyclase-associated protein 1 OS=Homo sapiens OX=9606 GN=CAP1 PE=1 SV=5	5	25	5	5	8.06	25	5	10487	ENSG00000131236	CAP1	7	0	0.639	-0.65	0.277901	0.865317	1.68028e+06	1.46302e+06	1.60488e+06	1.11479e+06	1.0982e+06	1.05593e+06
P61026	Ras-related protein Rab-10 OS=Homo sapiens OX=9606 GN=RAB10 PE=1 SV=1	3	25	1	1	8.38	25	3	10890	ENSG00000084733	RAB10	5	0	1.015	0.02	0.739281	0.988776	265032	250204	524882	415381	307894	253918
P05387	Large ribosomal subunit protein P2 OS=Homo sapiens OX=9606 GN=RPLP2 PE=1 SV=1	3	24	3	3	4.54	24	3	6181	ENSG00000177600	RPLP2	16	0	0.925	-0.11	0.960294	0.999055	2.29948e+06	1.0953e+06	1.53552e+06	1.3599e+06	1.34448e+06	1.62172e+06
P62328	Thymosin beta-4 OS=Homo sapiens OX=9606 GN=TMSB4X PE=1 SV=2	4	20	4	4	5.06	20	4	7114	ENSG00000205542	TMSB4X	5	0	0.968	-0.05	0.850009	0.988776	6.52038e+06	6.76706e+06	4.50142e+06	7.2928e+06	6.67627e+06	6.51458e+06
P62820	Ras-related protein Rab-1A OS=Homo sapiens OX=9606 GN=RAB1A PE=1 SV=3	4	30	2	2	6.21	30	4	5861	ENSG00000138069	RAB1A	6	2	1.243	0.31	0.339828	0.922826	2.61977e+06	2.22353e+06	2.08523e+06	1.88315e+06	2.02529e+06	2.09221e+06
P04792	Heat shock protein beta-1 OS=Homo sapiens OX=9606 GN=HSPB1 PE=1 SV=2	3	18	3	3	6.4	18	3	3315	ENSG00000106211	HSPB1	18	0	1.068	0.1	0.624357	0.988776	1.64797e+06	1.70115e+06	1.71978e+06	2.20129e+06	2.23019e+06	2.27809e+06
P61247	Small ribosomal subunit protein eS1 OS=Homo sapiens OX=9606 GN=RPS3A PE=1 SV=2	5	18	5	5	9.73	18	5	6189	ENSG00000145425; ENSG00000292158	RPS3A	19	0	0.993	-0.01	0.789716	0.988776	1.60419e+06	1.63873e+06	1.53081e+06	1.50116e+06	1.65652e+06	1.78212e+06
Q13813	Spectrin alpha chain, non-erythrocytic 1 OS=Homo sapiens OX=9606 GN=SPTAN1 PE=1 SV=3	5	13	5	5	5.35	13	5	6709	ENSG00000197694	SPTAN1	12	0	0.869	-0.2	0.885413	0.997255	487830	490585	473074	326493	300858	324839
P56537	Eukaryotic translation initiation factor 6 OS=Homo sapiens OX=9606 GN=EIF6 PE=1 SV=1	4	32	4	4	4.68	32	4	3692	ENSG00000242372	EIF6	2	0	0.838	-0.25	0.799842	0.988776	986244	833236	1.2394e+06	757533	591001	522729
P46777	Large ribosomal subunit protein uL18 OS=Homo sapiens OX=9606 GN=RPL5 PE=1 SV=3	3	45	3	3	9.72	45	3	6125	ENSG00000122406	RPL5	15	0	0.71	-0.49	0.447338	0.950426	1.44234e+06	1.57349e+06	1.6044e+06	1.12769e+06	1.14776e+06	1.10782e+06
P19338	Nucleolin OS=Homo sapiens OX=9606 GN=NCL PE=1 SV=3	4	26	4	4	4.7	26	4	4691	ENSG00000115053	NCL	4	0	0.702	-0.51	0.424555	0.950097	1.12408e+06	577012	837802	520223	486761	420209
O15067	Phosphoribosylformylglycinamidine synthase OS=Homo sapiens OX=9606 GN=PFAS PE=1 SV=4	4	12	4	4	5.76	12	4	5198	ENSG00000178921	PFAS	1	0	0.903	-0.15	0.980751	0.999055	466772	405004	507361	433976	399308	445897
P48637	Glutathione synthetase OS=Homo sapiens OX=9606 GN=GSS PE=1 SV=1	3	7	3	3	5.92	7	3	2937	ENSG00000100983	GSS	8	0	0.681	-0.55	0.374088	0.928907	584056	602445	672412	702454	804110	698263
P46060	Ran GTPase-activating protein 1 OS=Homo sapiens OX=9606 GN=RANGAP1 PE=1 SV=1	5	10	5	5	4.68	10	5	5905	ENSG00000100401	RANGAP1	12	0	0.901	-0.15	0.974851	0.999055	749510	697959	731478	454262	641996	686044
Q9Y265	RuvB-like 1 OS=Homo sapiens OX=9606 GN=RUVBL1 PE=1 SV=1	4	15	4	4	6.42	15	4	8607	ENSG00000175792	RUVBL1	9	0	0.678	-0.56	0.367013	0.926983	768060	711368	750532	495402	564668	484847
P62913	Large ribosomal subunit protein uL5 OS=Homo sapiens OX=9606 GN=RPL11 PE=1 SV=2	4	27	4	4	9.6	27	4	6135	ENSG00000142676	RPL11	15	0	1.141	0.19	0.489791	0.958001	3.37898e+06	3.83121e+06	3.38946e+06	3.2027e+06	3.32481e+06	3.52895e+06
O00303	Eukaryotic translation initiation factor 3 subunit F OS=Homo sapiens OX=9606 GN=EIF3F PE=1 SV=1	4	15	4	4	5.45	15	4	8665	ENSG00000175390	EIF3F	9	0	0.918	-0.12	0.97851	0.999055	774865	592411	597334	607824	561476	581461
P35998	26S proteasome regulatory subunit 7 OS=Homo sapiens OX=9606 GN=PSMC2 PE=1 SV=3	4	10	4	4	5.95	10	4	5701	ENSG00000161057	PSMC2	64	0	0.744	-0.43	0.535587	0.974147	615721	657855	631119	384429	364329	445639
P39023	Large ribosomal subunit protein uL3 OS=Homo sapiens OX=9606 GN=RPL3 PE=1 SV=2	4	16	3	4	10.18	16	4	6122	ENSG00000100316	RPL3	14	0	0.829	-0.27	0.774788	0.988776	2.20383e+06	2.68619e+06	2.74662e+06	3.177e+06	3.06207e+06	3.0483e+06
P62195	26S proteasome regulatory subunit 8 OS=Homo sapiens OX=9606 GN=PSMC5 PE=1 SV=1	4	23	3	3	7.55	23	4	5705	ENSG00000087191	PSMC5	65	1	1.014	0.02	0.741415	0.988776	598962	636511	733416	560550	513653	583476
P26639	Threonine--tRNA ligase 1, cytoplasmic OS=Homo sapiens OX=9606 GN=TARS1 PE=1 SV=3	5	26	5	5	6.67	26	5	6897	ENSG00000113407	TARS1	1	0	0.608	-0.72	0.216142	0.831369	1.30233e+06	1.10325e+06	1.29065e+06	919801	1.0539e+06	1.07243e+06
P04908	Histone H2A type 1-B/E OS=Homo sapiens OX=9606 GN=H2AC4 PE=1 SV=2	3	109	0	2	11.05	109	3	3012; 8335	ENSG00000277075; ENSG00000278463	H2AC4; H2AC8	43	0	0.976	-0.03	0.830684	0.988776	704547	636479	954638	1.41765e+06	1.26255e+06	1.47032e+06
P05787	Keratin, type II cytoskeletal 8 OS=Homo sapiens OX=9606 GN=KRT8 PE=1 SV=7	5	34	4	4	5.59	34	5	3856	ENSG00000170421	KRT8	4	0	1.33	0.41	0.245223	0.865317	2.44142e+06	2.15932e+06	2.16699e+06	2.72351e+06	2.71688e+06	2.4477e+06
P05141	ADP/ATP translocase 2 OS=Homo sapiens OX=9606 GN=SLC25A5 PE=1 SV=7	5	14	2	5	9.69	14	5	292	ENSG00000005022	SLC25A5	6	0	1.03	0.04	0.705379	0.988776	1.20771e+06	666760	818125	834133	920785	916712
P15311	Ezrin OS=Homo sapiens OX=9606 GN=EZR PE=1 SV=4	5	8	1	1	6.27	8	5	7430	ENSG00000092820	EZR	11	0	0.523	-0.94	0.0892477	0.581895	154271	106717	101238	72630.4	54349.4
P46778	Large ribosomal subunit protein eL21 OS=Homo sapiens OX=9606 GN=RPL21 PE=1 SV=2	3	22	3	3	10.49	22	3	6144	ENSG00000122026	RPL21	14	0	1.17	0.23	0.442512	0.950426	1.77393e+06	1.84358e+06	1.91856e+06	2.3608e+06	2.22471e+06	1.74134e+06
P46782	Small ribosomal subunit protein uS7 OS=Homo sapiens OX=9606 GN=RPS5 PE=1 SV=4	4	31	4	4	9.72	31	4	6193	ENSG00000083845	RPS5	19	0	0.806	-0.31	0.708832	0.988776	1.33014e+06	1.04465e+06	1.54949e+06	996782	914020	940219
P50454	Serpin H1 OS=Homo sapiens OX=9606 GN=SERPINH1 PE=1 SV=2	5	18	5	5	8.69	18	5	871	ENSG00000149257	SERPINH1	6	0	1.264	0.34	0.314615	0.914326	715373	807975	890975	960660	793131	1.12997e+06
P16949	Stathmin OS=Homo sapiens OX=9606 GN=STMN1 PE=1 SV=3	5	22	3	5	5.97	22	5	3925	ENSG00000117632	STMN1	7	0	1.132	0.18	0.503786	0.964096	3.30399e+06	3.76714e+06	3.41027e+06	3.98856e+06	3.81684e+06	4.03667e+06
P30041	Peroxiredoxin-6 OS=Homo sapiens OX=9606 GN=PRDX6 PE=1 SV=3	3	43	3	3	6.38	43	3	9588	ENSG00000117592	PRDX6	5	0	0.884	-0.18	0.928839	0.999055	1.85795e+06	1.71349e+06	1.77252e+06	1.39262e+06	1.44652e+06	1.54054e+06
P09651	Heterogeneous nuclear ribonucleoprotein A1 OS=Homo sapiens OX=9606 GN=HNRNPA1 PE=1 SV=5	5	9	1	5	9.13	9	5	3178	ENSG00000135486	HNRNPA1	6	0	0.991	-0.01	0.795541	0.988776	299755	377723	231926	275770	237277	281409
Q9H4M9	EH domain-containing protein 1 OS=Homo sapiens OX=9606 GN=EHD1 PE=1 SV=2	5	15	3	4	6.83	15	5	10938	ENSG00000110047	EHD1	2	1	1.071	0.1	0.619269	0.988776	994757	1.09269e+06	1.12504e+06	1.00824e+06	1.04288e+06	1.19843e+06
Q12906	Interleukin enhancer-binding factor 3 OS=Homo sapiens OX=9606 GN=ILF3 PE=1 SV=3	3	5	3	3	8.76	5	3	3609	ENSG00000129351	ILF3	2	0	0.532	-0.91	0.0994387	0.63956	855231	623612	670698	540703	487529	511778
P52907	F-actin-capping protein subunit alpha-1 OS=Homo sapiens OX=9606 GN=CAPZA1 PE=1 SV=3	4	23	3	3	5.69	23	4	829	ENSG00000116489	CAPZA1	8	1	1.149	0.2	0.47624	0.958001	4.07844e+06	4.78608e+06	3.99307e+06	4.80526e+06	4.88245e+06	4.80914e+06
P17174	Aspartate aminotransferase, cytoplasmic OS=Homo sapiens OX=9606 GN=GOT1 PE=1 SV=3	3	23	3	3	7.01	23	3	2805	ENSG00000120053	GOT1	11	0	0.594	-0.75	0.191052	0.829028	420284	471951	450176	261004	288179	255532
Q92945	Far upstream element-binding protein 2 OS=Homo sapiens OX=9606 GN=KHSRP PE=1 SV=4	4	30	4	4	7.3	30	4	8570	ENSG00000088247	KHSRP	3	0	0.966	-0.05	0.855623	0.988776	1.68022e+06	1.64987e+06	1.82679e+06	1.6741e+06	1.69341e+06	1.83358e+06
P27816	Microtubule-associated protein 4 OS=Homo sapiens OX=9606 GN=MAP4 PE=1 SV=3	4	18	4	4	5.43	18	4	4134	ENSG00000047849	MAP4	2	0	0.697	-0.52	0.413164	0.950097	418788	504995	361986	284187	290484	294795
Q9Y281	Cofilin-2 OS=Homo sapiens OX=9606 GN=CFL2 PE=1 SV=1	3	36	1	1	7.88	36	3	1073	ENSG00000165410	CFL2	4	0	1.763	0.82	0.0428597	0.398641	96425.8	52533.6	92588.2	135016	156819	169986
O00154	Cytosolic acyl coenzyme A thioester hydrolase OS=Homo sapiens OX=9606 GN=ACOT7 PE=1 SV=3	4	15	4	4	8.54	15	4	11332	ENSG00000097021	ACOT7	1	0	1.149	0.2	0.475721	0.958001	1.00761e+06	1.0716e+06	1.1942e+06	1.21674e+06	1.29794e+06	1.24593e+06
P62269	Small ribosomal subunit protein uS13 OS=Homo sapiens OX=9606 GN=RPS18 PE=1 SV=3	5	11	5	5	10.99	11	5	6222	ENSG00000096150; ENSG00000223367; ENSG00000226225; ENSG00000231500; ENSG00000235650	RPS18	19	0	1.045	0.06	0.673157	0.988776	1.20012e+06	1.31919e+06	1.22794e+06	1.31479e+06	1.24761e+06	1.36627e+06
Q15907	Ras-related protein Rab-11B OS=Homo sapiens OX=9606 GN=RAB11B PE=1 SV=4	4	12	0	4	5.94	12	4	9230	ENSG00000185236	RAB11B	5	0	0.736	-0.44	0.514688	0.969069	949711	1.07639e+06	966964	811515	952673	740726
Q16222	UDP-N-acetylhexosamine pyrophosphorylase OS=Homo sapiens OX=9606 GN=UAP1 PE=1 SV=3	4	6	3	4	6.33	6	4	6675	ENSG00000117143	UAP1	1	0	0.957	-0.06	0.878897	0.991813	525352	482604	503768	409403	449228	466720
O95757	Heat shock 70 kDa protein 4L OS=Homo sapiens OX=9606 GN=HSPA4L PE=1 SV=3	3	19	1	1	5.88	19	3	22824	ENSG00000164070	HSPA4L	1	0	1.04	0.06	0.682356	0.988776	56034	45280.1	62329.2	59614.4		57018.5
P06454	Prothymosin alpha OS=Homo sapiens OX=9606 GN=PTMA PE=1 SV=2	3	57	3	3	3.78	57	3	5757	ENSG00000187514	PTMA	1	0	0.876	-0.19	0.905804	0.998265	2.14791e+06	4.55598e+06	2.70123e+06	2.23348e+06	2.81235e+06	2.04197e+06
P61981	14-3-3 protein gamma OS=Homo sapiens OX=9606 GN=YWHAG PE=1 SV=2	2	22	1	1	4.89	22	2	7532	ENSG00000170027	YWHAG	22	0	0.589	-0.76	0.18226	0.825075	120407	133357	95887.1	70935.2	71391.8	57808.5
P52565	Rho GDP-dissociation inhibitor 1 OS=Homo sapiens OX=9606 GN=ARHGDIA PE=1 SV=3	3	21	3	3	5.11	21	3	396	ENSG00000141522	ARHGDIA	12	0	0.689	-0.54	0.39307	0.943672	460937	298743	262657	155362	163440	228626
P13647	Keratin, type II cytoskeletal 5 OS=Homo sapiens OX=9606 GN=KRT5 PE=1 SV=3	4	16	2	2	7.74	16	4	3852	ENSG00000186081	KRT5	3	0	0.825	-0.28	0.76385	0.988776	59255.8	19312.3	19433.9	15940.2	12817.2	13833.8
P78527	DNA-dependent protein kinase catalytic subunit OS=Homo sapiens OX=9606 GN=PRKDC PE=1 SV=3	4	6	4	4	7.12	6	4	5591	ENSG00000253729	PRKDC	13	0	0.503	-0.99	0.0694733	0.517532	446377	329661	398377	177535	161250	223674
O60506	Heterogeneous nuclear ribonucleoprotein Q OS=Homo sapiens OX=9606 GN=SYNCRIP PE=1 SV=2	5	13	2	2	8.59	13	5	10492	ENSG00000135316	SYNCRIP	0	0	1.336	0.42	0.239477	0.865317	198768	154692	99107.9	140159	183180	144138
Q15286	Ras-related protein Rab-35 OS=Homo sapiens OX=9606 GN=RAB35 PE=1 SV=1	3	23	1	1	8.29	23	3	11021	ENSG00000111737	RAB35	3	0	1.126	0.17	0.514187	0.969069	36144.8	40389.2	29641.2	33386.9	35003.2	55547.2
P04843	Dolichyl-diphosphooligosaccharide--protein glycosyltransferase subunit 1 OS=Homo sapiens OX=9606 GN=RPN1 PE=1 SV=1	4	12	4	4	6.38	12	4	6184	ENSG00000163902	RPN1	5	0	0.991	-0.01	0.794775	0.988776	693699	751740	798302	787478	764911	767801
P15880	Small ribosomal subunit protein uS5 OS=Homo sapiens OX=9606 GN=RPS2 PE=1 SV=2	4	18	4	4	10.24	18	4	6187	ENSG00000140988; ENSG00000291931	RPS2	22	0	1.03	0.04	0.705611	0.988776	3.23695e+06	3.65893e+06	3.36049e+06	3.46498e+06	3.60239e+06	4.0857e+06
P61006	Ras-related protein Rab-8A OS=Homo sapiens OX=9606 GN=RAB8A PE=1 SV=1	3	32	1	1	9.07	32	3	4218	ENSG00000167461	RAB8A	10	0	1.093	0.13	0.574848	0.984835	154301	152848	187996	176191	168699	167104
P62304	Small nuclear ribonucleoprotein E OS=Homo sapiens OX=9606 GN=SNRPE PE=1 SV=1	2	12	2	2	9.44	12	2	6635	ENSG00000182004	SNRPE	8	0	0.928	-0.11	0.95205	0.999055	1.30207e+06	1.34274e+06	1.75127e+06	1.46963e+06	1.39426e+06	1.44296e+06
Q12931	Heat shock protein 75 kDa, mitochondrial OS=Homo sapiens OX=9606 GN=TRAP1 PE=1 SV=3	3	35	2	2	8.21	35	3	10131	ENSG00000126602	TRAP1	4	0	0.807	-0.31	0.710987	0.988776	280100	279917	247786	231689	229925	231607
P39019	Small ribosomal subunit protein eS19 OS=Homo sapiens OX=9606 GN=RPS19 PE=1 SV=2	3	12	3	3	10.32	12	3	6223	ENSG00000105372	RPS19	20	0	1.447	0.53	0.155383	0.768426	2.28643e+06	3.17976e+06	2.50423e+06	4.0269e+06	4.00551e+06	3.38779e+06
Q9Y6N5	Sulfide:quinone oxidoreductase, mitochondrial OS=Homo sapiens OX=9606 GN=SQOR PE=1 SV=1	4	7	4	4	9.11	7	4	58472	ENSG00000137767	SQOR	1	0	0.855	-0.23	0.847489	0.988776	1.20531e+06	1.48883e+06	1.27422e+06	939498	1.04191e+06	858856
P06396	Gelsolin OS=Homo sapiens OX=9606 GN=GSN PE=1 SV=1	3	19	3	3	6.28	19	3	2934	ENSG00000148180	GSN	6	0	0.776	-0.37	0.623464	0.988776	480217	483156	548237	595120	475477	510526
O14980	Exportin-1 OS=Homo sapiens OX=9606 GN=XPO1 PE=1 SV=1	3	5	3	3	6.06	5	3	7514	ENSG00000082898	XPO1	19	0	0.998	0	0.778982	0.988776	264073	313913	321953	375990	244444	327385
P17844	Probable ATP-dependent RNA helicase DDX5 OS=Homo sapiens OX=9606 GN=DDX5 PE=1 SV=1	4	19	2	2	8.92	19	4	1655	ENSG00000108654	DDX5	6	0	0.555	-0.85	0.129112	0.696598	365085	307174	268809	174022	180775	202781
O00159	Unconventional myosin-Ic OS=Homo sapiens OX=9606 GN=MYO1C PE=1 SV=4	4	12	4	4	9.41	12	4	4641	ENSG00000197879	MYO1C	8	0	0.887	-0.17	0.935201	0.999055	563028	651272	524544	432922	527081	493814
Q13838	Spliceosome RNA helicase DDX39B OS=Homo sapiens OX=9606 GN=DDX39B PE=1 SV=1	4	16	2	4	5.67	16	4	7919	ENSG00000198563; ENSG00000215425; ENSG00000225073; ENSG00000225859; ENSG00000229496; ENSG00000230624; ENSG00000235439	DDX39B	5	0	1.136	0.18	0.498209	0.958001	924416	431834	377718	454546	348471	387173
P62263	Small ribosomal subunit protein uS11 OS=Homo sapiens OX=9606 GN=RPS14 PE=1 SV=3	4	18	4	4	10.05	18	4	6208	ENSG00000164587	RPS14	20	0	0.807	-0.31	0.713026	0.988776	2.38503e+06	2.75836e+06	2.38895e+06	2.16987e+06	2.29232e+06	2.04638e+06
P52597	Heterogeneous nuclear ribonucleoprotein F OS=Homo sapiens OX=9606 GN=HNRNPF PE=1 SV=3	3	19	2	2	5.58	19	3	3185	ENSG00000169813	HNRNPF	5	0	0.861	-0.22	0.864429	0.988776	448988	438900	501990	115606	319223	280870
P62873	Guanine nucleotide-binding protein G(I)/G(S)/G(T) subunit beta-1 OS=Homo sapiens OX=9606 GN=GNB1 PE=1 SV=3	5	15	2	2	6	15	5	2782	ENSG00000078369	GNB1	45	0	0.993	-0.01	0.789938	0.988776	908782	942246	799057	711082	758117	874721
P18124	Large ribosomal subunit protein uL30 OS=Homo sapiens OX=9606 GN=RPL7 PE=1 SV=1	3	7	3	3	10.65	7	3	6129	ENSG00000147604	RPL7	15	0	0.735	-0.44	0.512199	0.969069	2.90581e+06	2.89385e+06	3.60485e+06	2.78666e+06	2.82355e+06	2.75139e+06
Q07020	Large ribosomal subunit protein eL18 OS=Homo sapiens OX=9606 GN=RPL18 PE=1 SV=2	4	18	4	4	11.72	18	4	6141	ENSG00000063177	RPL18	14	0	1.103	0.14	0.556288	0.983246	1.86438e+06	1.95654e+06	1.41729e+06	1.95008e+06	2.01757e+06	1.87905e+06
Q14764	Major vault protein OS=Homo sapiens OX=9606 GN=MVP PE=1 SV=4	4	4	4	4	5.48	4	4	9961	ENSG00000013364	MVP	2	0	1.139	0.19	0.492786	0.958001	405515	487090	356697	297509	319733	449180
P31153	S-adenosylmethionine synthase isoform type-2 OS=Homo sapiens OX=9606 GN=MAT2A PE=1 SV=1	3	24	3	3	6.48	24	3	4144	ENSG00000168906	MAT2A	5	0	1.013	0.02	0.744317	0.988776	468720	619695	597687	575825	637378	633465
P07237	Protein disulfide-isomerase OS=Homo sapiens OX=9606 GN=P4HB PE=1 SV=3	5	15	5	5	4.87	15	5	5034	ENSG00000185624	P4HB	13	0	1.373	0.46	0.208377	0.830371	652214	1.17998e+06	826512	1.12174e+06	1.09113e+06	1.1319e+06
Q02952	A-kinase anchor protein 12 OS=Homo sapiens OX=9606 GN=AKAP12 PE=1 SV=4	5	11	5	5	4.41	11	5	9590	ENSG00000131016	AKAP12	3	0	0.861	-0.22	0.864255	0.988776	1.15375e+06	1.2849e+06	1.53952e+06	1.05472e+06	1.16633e+06	1.46645e+06
P51858	Hepatoma-derived growth factor OS=Homo sapiens OX=9606 GN=HDGF PE=1 SV=1	3	18	3	3	4.73	18	3	3068	ENSG00000143321	HDGF	2	0	0.97	-0.04	0.844892	0.988776	1.03876e+06	1.07451e+06	974185	875903	1.0477e+06	1.23333e+06
P14866	Heterogeneous nuclear ribonucleoprotein L OS=Homo sapiens OX=9606 GN=HNRNPL PE=1 SV=2	3	13	3	3	8.22	13	3	3191	ENSG00000104824; ENSG00000282947	HNRNPL	4	0	1.138	0.19	0.49371	0.958001	583208	564567	914816	904408	859713	893238
P31943	Heterogeneous nuclear ribonucleoprotein H OS=Homo sapiens OX=9606 GN=HNRNPH1 PE=1 SV=4	3	27	1	2	6.3	27	3	3187	ENSG00000169045; ENSG00000284254	HNRNPH1	6	1	0.923	-0.12	0.966551	0.999055	764867	542655	757472	545309	627203	575271
P30040	Endoplasmic reticulum resident protein 29 OS=Homo sapiens OX=9606 GN=ERP29 PE=1 SV=4	3	21	3	3	7.31	21	3	10961	ENSG00000089248	ERP29	0	0	0.665	-0.59	0.335272	0.921998	645898	445944	634463	384873	496173	519834
P67809	Y-box-binding protein 1 OS=Homo sapiens OX=9606 GN=YBX1 PE=1 SV=3	3	5	3	3	9.88	5	3	4904	ENSG00000065978	YBX1	10	0	0.567	-0.82	0.146988	0.740683	208601	278396	112963	27918.9	97903.9	105089
P30048	Thioredoxin-dependent peroxide reductase, mitochondrial OS=Homo sapiens OX=9606 GN=PRDX3 PE=1 SV=3	3	13	3	3	7.78	13	3	10935	ENSG00000165672	PRDX3	2	0	0.903	-0.15	0.980928	0.999055	780390	549668	569532	578579	590970	485704
P26599	Polypyrimidine tract-binding protein 1 OS=Homo sapiens OX=9606 GN=PTBP1 PE=1 SV=2	3	17	3	3	9.16	17	3	5725	ENSG00000011304	PTBP1	5	0	0.949	-0.08	0.899532	0.998265	1.14668e+06	867494	1.19217e+06	993725	899860	976647
P32969	Large ribosomal subunit protein uL6 OS=Homo sapiens OX=9606 GN=RPL9 PE=1 SV=1	3	12	3	3	9.95	12	3	6133	ENSG00000163682	RPL9; RPL9P7; RPL9P8; RPL9P9	14	0	0.42	-1.25	0.0178094	0.243642	865639	318775	438519	157362	112477	174112
Q9H910	Jupiter microtubule associated homolog 2 OS=Homo sapiens OX=9606 GN=JPT2 PE=1 SV=1	3	25	3	3	9.26	25	3	90861	ENSG00000206053	JPT2	0	0	0.753	-0.41	0.561015	0.983246	743500	893974	697261	558333	657770	558418
P50552	Vasodilator-stimulated phosphoprotein OS=Homo sapiens OX=9606 GN=VASP PE=1 SV=3	4	12	4	4	8.94	12	4	7408	ENSG00000125753	VASP	5	0	1.086	0.12	0.588118	0.987673	661873	570141	867840	749166	712240	731788
P43243	Matrin-3 OS=Homo sapiens OX=9606 GN=MATR3 PE=1 SV=2	3	33	3	3	6.25	33	3	9782	ENSG00000015479	MATR3	0	0	0.766	-0.38	0.596482	0.988776	995607	1.01129e+06	899773	633662	667946	799628
P30520	Adenylosuccinate synthetase isozyme 2 OS=Homo sapiens OX=9606 GN=ADSS2 PE=1 SV=3	2	6	2	2	6.55	6	2	159	ENSG00000035687	ADSS2	1	0	1.003	0	0.767384	0.988776	203663	199444	238653	93660.7	166431	164525
P14174	Macrophage migration inhibitory factor OS=Homo sapiens OX=9606 GN=MIF PE=1 SV=4	2	31	2	2	7.88	31	2	4282	ENSG00000240972; ENSG00000276701	MIF	6	0	1.164	0.22	0.451424	0.950426	7.92322e+06	4.72467e+06	1.16452e+07	1.01091e+07	1.04783e+07	9.9516e+06
Q02543	Large ribosomal subunit protein eL20 OS=Homo sapiens OX=9606 GN=RPL18A PE=1 SV=2	3	8	3	3	10.71	8	3	6142	ENSG00000105640	RPL18A	15	0	0.42	-1.25	0.0177931	0.243642	569420	662532	531218	257218	277806	189015
Q99798	Aconitate hydratase, mitochondrial OS=Homo sapiens OX=9606 GN=ACO2 PE=1 SV=2	3	8	3	3	7.61	8	3	50	ENSG00000100412	ACO2	7	0	0.726	-0.46	0.488369	0.958001	473932	623995	539974	365473	400496	408162
P43487	Ran-specific GTPase-activating protein OS=Homo sapiens OX=9606 GN=RANBP1 PE=1 SV=1	4	10	4	4	5.29	10	4	5902	ENSG00000099901	RANBP1	2	0	1.119	0.16	0.526352	0.969069	692599	527716	458953	625069	463210	552630
P62753	Small ribosomal subunit protein eS6 OS=Homo sapiens OX=9606 GN=RPS6 PE=1 SV=1	3	9	3	3	10.84	9	3	6194	ENSG00000137154	RPS6	49	0	0.857	-0.22	0.853952	0.988776	284342	264492	221957	239748	195109	203190
Q9UMS4	Pre-mRNA-processing factor 19 OS=Homo sapiens OX=9606 GN=PRPF19 PE=1 SV=1	3	11	3	3	6.61	11	3	27339	ENSG00000110107	PRPF19	5	0	0.714	-0.49	0.456222	0.952081	451105	399684	387289	231532	349413	155809
Q02790	Peptidyl-prolyl cis-trans isomerase FKBP4 OS=Homo sapiens OX=9606 GN=FKBP4 PE=1 SV=3	4	13	4	4	5.43	13	4	2288	ENSG00000004478	FKBP4	6	0	0.961	-0.06	0.867232	0.988776	451320	405327	592785	417433	506995	320528
Q9NR30	Nucleolar RNA helicase 2 OS=Homo sapiens OX=9606 GN=DDX21 PE=1 SV=5	4	16	3	4	9.28	16	4	9188	ENSG00000165732	DDX21	4	0	0.809	-0.31	0.71603	0.988776	1.00042e+06	756017	832130	752979	840180	735923
O00571	ATP-dependent RNA helicase DDX3X OS=Homo sapiens OX=9606 GN=DDX3X PE=1 SV=3	3	15	1	3	7.18	15	3	1654	ENSG00000215301	DDX3X	3	0	1.186	0.25	0.417238	0.950097	800229	916112	1.06269e+06	874731	997645	961946
P45880	Voltage-dependent anion-selective channel protein 2 OS=Homo sapiens OX=9606 GN=VDAC2 PE=1 SV=2	3	17	3	3	7.56	17	3	7417	ENSG00000165637	VDAC2	5	0	1.375	0.46	0.206571	0.830371	1.52201e+06	1.56007e+06	1.37315e+06	2.02628e+06	2.11491e+06	2.17911e+06
Q9Y262	Eukaryotic translation initiation factor 3 subunit L OS=Homo sapiens OX=9606 GN=EIF3L PE=1 SV=1	2	13	2	2	6.34	13	2	51386	ENSG00000100129	EIF3L	6	0	0.372	-1.43	0.00612738	0.120199	279862	239441	247732	73189.5	66356.7	89596
P30044	Peroxiredoxin-5, mitochondrial OS=Homo sapiens OX=9606 GN=PRDX5 PE=1 SV=4	2	16	2	2	8.7	16	2	25824	ENSG00000126432	PRDX5	1	0	1.237	0.31	0.347278	0.922826	1.35434e+06	1.48711e+06	1.73752e+06	1.75456e+06	1.89355e+06	2.08848e+06
P63241	Eukaryotic translation initiation factor 5A-1 OS=Homo sapiens OX=9606 GN=EIF5A PE=1 SV=2	3	28	0	3	5.24	28	3	1984	ENSG00000132507; ENSG00000288145	EIF5A	3	0	1.502	0.59	0.125178	0.678958	3.12876e+06	1.93731e+06	3.19073e+06	3.80763e+06	3.896e+06	4.07056e+06
P51659	Peroxisomal multifunctional enzyme type 2 OS=Homo sapiens OX=9606 GN=HSD17B4 PE=1 SV=3	3	7	3	3	8.84	7	3	3295	ENSG00000133835	HSD17B4	10	0	1.063	0.09	0.63419	0.988776	300879	297997	382669	390881	401240	319081
Q9Y617	Phosphoserine aminotransferase OS=Homo sapiens OX=9606 GN=PSAT1 PE=1 SV=2	3	11	3	3	7.66	11	3	29968	ENSG00000135069	PSAT1	7	0	0.943	-0.09	0.915279	0.998508	764043	733016	760593	645195	724643	752125
P48047	ATP synthase subunit O, mitochondrial OS=Homo sapiens OX=9606 GN=ATP5PO PE=1 SV=1	3	9	3	3	9.96	9	3	539	ENSG00000241837	ATP5PO	6	0	1.095	0.13	0.571344	0.983246	790214	691988	760813	722107	787476	779513
Q14847	LIM and SH3 domain protein 1 OS=Homo sapiens OX=9606 GN=LASP1 PE=1 SV=2	3	9	3	3	7.05	9	3	3927	ENSG00000002834	LASP1	1	0	0.722	-0.47	0.477952	0.958001	837784	955363	848768	661437	655787	638269
O75694	Nuclear pore complex protein Nup155 OS=Homo sapiens OX=9606 GN=NUP155 PE=1 SV=1	2	8	2	2	6.16	8	2	9631	ENSG00000113569	NUP155	29	0	0.915	-0.13	0.988648	0.999055	121343	186424	157809	131720	96399.7	152833
P62701	Small ribosomal subunit protein eS4, X isoform OS=Homo sapiens OX=9606 GN=RPS4X PE=1 SV=2	3	14	2	3	10.15	14	3	6191	ENSG00000198034	RPS4X	19	0	1.426	0.51	0.169369	0.795505	2.64517e+06	2.31974e+06	2.69343e+06	3.42768e+06	3.4616e+06	3.49433e+06
P27348	14-3-3 protein theta OS=Homo sapiens OX=9606 GN=YWHAQ PE=1 SV=1	3	7	3	3	4.78	7	3	10971	ENSG00000134308	YWHAQ	19	0	0.795	-0.33	0.678445	0.988776	1.32559e+06	1.54836e+06	1.17113e+06	902554	1.06808e+06	1.05367e+06
P16070	CD44 antigen OS=Homo sapiens OX=9606 GN=CD44 PE=1 SV=3	4	12	4	4	5.33	12	4	960	ENSG00000026508	CD44	12	0	0.662	-0.59	0.32989	0.921902	1.69235e+06	1.70427e+06	1.86069e+06	1.60924e+06	1.51315e+06	1.45531e+06
P08708	Small ribosomal subunit protein eS17 OS=Homo sapiens OX=9606 GN=RPS17 PE=1 SV=2	1	18	1	1	9.85	18	1	6218	ENSG00000182774; ENSG00000278229	RPS17	19	0	0.875	-0.19	0.902511	0.998265	922154	773196	1.12609e+06	754434	642542	736340
P62277	Small ribosomal subunit protein uS15 OS=Homo sapiens OX=9606 GN=RPS13 PE=1 SV=2	3	6	3	3	10.54	6	3	6207	ENSG00000110700	RPS13	19	0	0.704	-0.51	0.430783	0.950097	918032	766950	685366	748012	721941	698610
P27635	Large ribosomal subunit protein uL16 OS=Homo sapiens OX=9606 GN=RPL10 PE=1 SV=5	3	14	1	3	10.08	14	3	6134	ENSG00000147403	RPL10	15	0	0.821	-0.28	0.751032	0.988776	1.11602e+06	1.03916e+06	1.05738e+06	854721	788353	844779
P61604	10 kDa heat shock protein, mitochondrial OS=Homo sapiens OX=9606 GN=HSPE1 PE=1 SV=2	3	34	3	3	8.92	34	3	3336	ENSG00000115541	HSPE1	1	0	1.114	0.16	0.536385	0.974147	2.85986e+06	3.46562e+06	2.94784e+06	2.83998e+06	2.81718e+06	2.56292e+06
Q9UQ80	Proliferation-associated protein 2G4 OS=Homo sapiens OX=9606 GN=PA2G4 PE=1 SV=3	4	14	4	4	6.55	14	4	5036	ENSG00000170515	PA2G4	1	0	1.008	0.01	0.755714	0.988776	831882	832229	1.01992e+06	764178	737212	718667
O94925	Glutaminase kidney isoform, mitochondrial OS=Homo sapiens OX=9606 GN=GLS PE=1 SV=1	3	11	3	3	7.77	11	3	2744	ENSG00000115419	GLS	8	0	1.488	0.57	0.132287	0.701361	256251	249740	291557	312180	350328	328102
Q9UHV9	Prefoldin subunit 2 OS=Homo sapiens OX=9606 GN=PFDN2 PE=1 SV=1	3	20	3	3	6.58	20	3	5202	ENSG00000143256	PFDN2	2	0	1.229	0.3	0.357641	0.922826	912357	1.13033e+06	1.1024e+06	1.29635e+06	1.51948e+06	1.19056e+06
Q9Y678	Coatomer subunit gamma-1 OS=Homo sapiens OX=9606 GN=COPG1 PE=1 SV=1	3	18	2	3	5.47	18	3	22820	ENSG00000181789	COPG1	3	0	0.627	-0.67	0.254045	0.865317	431944	349024	480643	326101	300766	289069
Q7KZF4	Staphylococcal nuclease domain-containing protein 1 OS=Homo sapiens OX=9606 GN=SND1 PE=1 SV=1	4	20	4	4	7.17	20	4	27044	ENSG00000197157	SND1	2	0	0.624	-0.68	0.246653	0.865317	695997	832618	797911	566212	568315	470296
P63220	Small ribosomal subunit protein eS21 OS=Homo sapiens OX=9606 GN=RPS21 PE=1 SV=1	3	28	3	3	8.5	28	3	6227	ENSG00000171858	RPS21	19	0	0.838	-0.25	0.800841	0.988776	1.339e+06	1.81368e+06	1.72211e+06	1.23063e+06	1.50615e+06	1.56765e+06
Q99536	Synaptic vesicle membrane protein VAT-1 homolog OS=Homo sapiens OX=9606 GN=VAT1 PE=1 SV=2	3	14	3	3	6.29	14	3	10493	ENSG00000108828	VAT1	1	0	0.903	-0.15	0.979832	0.999055	1.64075e+06	2.014e+06	1.92663e+06	1.62872e+06	1.84184e+06	1.59301e+06
Q8WUM4	Programmed cell death 6-interacting protein OS=Homo sapiens OX=9606 GN=PDCD6IP PE=1 SV=1	2	6	2	2	6.52	6	2	10015	ENSG00000170248	PDCD6IP	5	0	0.802	-0.32	0.698327	0.988776	191614	161553	314658	135241	187911	188975
P47756	F-actin-capping protein subunit beta OS=Homo sapiens OX=9606 GN=CAPZB PE=1 SV=5	3	8	3	3	6	8	3	832	ENSG00000077549	CAPZB	9	0	1.26	0.33	0.319709	0.91893	1.1682e+06	1.42052e+06	1.24113e+06	1.49993e+06	1.50614e+06	1.4402e+06
P13693	Translationally-controlled tumor protein OS=Homo sapiens OX=9606 GN=TPT1 PE=1 SV=1	3	15	3	3	4.93	15	3	7178	ENSG00000133112	TPT1	0	0	1.398	0.48	0.188798	0.829028	840433	509121	693897	779553	865152	985277
Q15691	Microtubule-associated protein RP/EB family member 1 OS=Homo sapiens OX=9606 GN=MAPRE1 PE=1 SV=3	2	13	2	2	5.14	13	2	22919	ENSG00000101367	MAPRE1	16	0	0.63	-0.67	0.25871	0.865317	338326	356398	342739	190510	189677	186021
P62424	Large ribosomal subunit protein eL8 OS=Homo sapiens OX=9606 GN=RPL7A PE=1 SV=2	3	14	3	3	10.61	14	3	6130	ENSG00000148303; ENSG00000280858	RPL7A	14	0	0.979	-0.03	0.823166	0.988776	3.3368e+06	3.85291e+06	3.1315e+06	2.82143e+06	3.26576e+06	2.65489e+06
P33991	DNA replication licensing factor MCM4 OS=Homo sapiens OX=9606 GN=MCM4 PE=1 SV=5	2	11	2	2	6.74	11	2	4173	ENSG00000104738	MCM4	12	0	0.807	-0.31	0.712453	0.988776	228437	264783	214070	219316	197880	172802
P31948	Stress-induced-phosphoprotein 1 OS=Homo sapiens OX=9606 GN=STIP1 PE=1 SV=1	2	13	2	2	6.8	13	2	10963	ENSG00000168439	STIP1	3	0	0.816	-0.29	0.737634	0.988776	489778	365303	406241	317186	361665	340078
P55884	Eukaryotic translation initiation factor 3 subunit B OS=Homo sapiens OX=9606 GN=EIF3B PE=1 SV=3	4	6	4	4	5	6	4	8662	ENSG00000106263	EIF3B	8	0	0.913	-0.13	0.992259	0.999055	489573	377759	467451	354790	323459	384643
Q9UBT2	SUMO-activating enzyme subunit 2 OS=Homo sapiens OX=9606 GN=UBA2 PE=1 SV=2	1	16	1	1	5.29	16	1	10054	ENSG00000126261	UBA2	2	0	1.067	0.09	0.625686	0.988776	214308	187226	246681	228772	204008	230510
P05556	Integrin beta-1 OS=Homo sapiens OX=9606 GN=ITGB1 PE=1 SV=2	3	18	3	3	5.39	18	3	3688	ENSG00000150093	ITGB1	58	0	1.192	0.25	0.409043	0.950097	2.03522e+06	2.0454e+06	1.78693e+06	2.22992e+06	2.21053e+06	2.4158e+06
P37837	Transaldolase OS=Homo sapiens OX=9606 GN=TALDO1 PE=1 SV=2	2	4	2	2	6.81	4	2	6888	ENSG00000177156	TALDO1	9	0	1.311	0.39	0.264196	0.865317	588237	629008	703233	775085	708540	820716
P32322	Pyrroline-5-carboxylate reductase 1, mitochondrial OS=Homo sapiens OX=9606 GN=PYCR1 PE=1 SV=2	2	6	1	2	7.61	6	2	5831	ENSG00000183010	PYCR1	3	0	1.083	0.11	0.595471	0.988776	515251	499491	603785	586139	612734	580396
P00491	Purine nucleoside phosphorylase OS=Homo sapiens OX=9606 GN=PNP PE=1 SV=2	3	9	3	3	6.95	9	3	4860	ENSG00000198805; ENSG00000291814	PNP	6	0	1.12	0.16	0.525847	0.969069	426172	294648	345521	306481	349861	330325
Q96QK1	Vacuolar protein sorting-associated protein 35 OS=Homo sapiens OX=9606 GN=VPS35 PE=1 SV=2	2	16	2	2	5.49	16	2	55737	ENSG00000069329	VPS35	1	0	0.542	-0.88	0.111388	0.658815	594096	669452	611921	319601	401888	328020
Q16881	Thioredoxin reductase 1, cytoplasmic OS=Homo sapiens OX=9606 GN=TXNRD1 PE=1 SV=3	3	8	2	3	7.39	8	3	7296	ENSG00000198431	TXNRD1	16	0	0.993	-0.01	0.791214	0.988776	283643	194910	307022	413612	425455	296460
P62979	Ubiquitin-ribosomal protein eS31 fusion protein OS=Homo sapiens OX=9606 GN=RPS27A PE=1 SV=2	2	19	0	2	9.64	19	2	6233	ENSG00000143947	RPS27A	203	0	1.249	0.32	0.333068	0.921902	795781	799722	533494	893551	806637	769333
P34897	Serine hydroxymethyltransferase, mitochondrial OS=Homo sapiens OX=9606 GN=SHMT2 PE=1 SV=3	3	10	3	3	8.53	10	3	6472	ENSG00000182199	SHMT2	13	0	1.276	0.35	0.301027	0.903604	641590	681568	735910	746458	807768	836660
P82979	SAP domain-containing ribonucleoprotein OS=Homo sapiens OX=9606 GN=SARNP PE=1 SV=3	4	11	4	4	6.42	11	4	84324	ENSG00000205323	SARNP	3	0	1.078	0.11	0.605542	0.988776	1.36125e+06	1.54778e+06	1.28903e+06	1.7313e+06	1.6786e+06	1.82719e+06
P02768	Albumin OS=Homo sapiens OX=9606 GN=ALB PE=1 SV=2	2	12	2	2	6.28	12	2	213	ENSG00000163631	ALB	17	0	1.795	0.84	0.0375183	0.380681	501328	540599	369149	893273	873956	664849
P16152	Carbonyl reductase [NADPH] 1 OS=Homo sapiens OX=9606 GN=CBR1 PE=1 SV=3	3	10	1	3	8.32	10	3	873	ENSG00000159228	CBR1	5	0	1.708	0.77	0.0537373	0.463697	384192	453826	424415	554003	585626	602529
P42704	Leucine-rich PPR motif-containing protein, mitochondrial OS=Homo sapiens OX=9606 GN=LRPPRC PE=1 SV=3	3	5	3	3	6.13	5	3	10128	ENSG00000138095	LRPPRC	5	0	0.888	-0.17	0.939571	0.999055	441796	313771	409057	350141	303207	352180
Q9ULV4	Coronin-1C OS=Homo sapiens OX=9606 GN=CORO1C PE=1 SV=1	2	19	2	2	7.08	19	2	23603	ENSG00000110880	CORO1C	0	0	0.648	-0.63	0.297691	0.903047	536427	641323	801523	482167	573318	544676
Q16543	Hsp90 co-chaperone Cdc37 OS=Homo sapiens OX=9606 GN=CDC37 PE=1 SV=1	2	20	2	2	5.25	20	2	11140	ENSG00000105401	CDC37	27	0	0.788	-0.34	0.658457	0.988776	493552	483410	595747	465198	385856	376464
P49736	DNA replication licensing factor MCM2 OS=Homo sapiens OX=9606 GN=MCM2 PE=1 SV=4	4	5	4	4	5.52	5	4	4171	ENSG00000073111	MCM2	11	0	0.718	-0.48	0.466149	0.958001	533618	510097	582154	506243	483864	439803
P09493	Tropomyosin alpha-1 chain OS=Homo sapiens OX=9606 GN=TPM1 PE=1 SV=2	3	13	1	1	4.74	13	3	7168	ENSG00000140416	TPM1	5	0	0.541	-0.89	0.110932	0.658815	104182	110680	39216.7	53238	59897.4	41497.8
P28066	Proteasome subunit alpha type-5 OS=Homo sapiens OX=9606 GN=PSMA5 PE=1 SV=3	3	8	3	3	4.79	8	3	5686	ENSG00000143106	PSMA5	63	0	1.217	0.28	0.374052	0.928907	548867	870145	560116	640948	772567	716182
P31150	Rab GDP dissociation inhibitor alpha OS=Homo sapiens OX=9606 GN=GDI1 PE=1 SV=2	2	19	1	1	5.14	19	2	2664	ENSG00000203879	GDI1	3	0	0.995	-0.01	0.785634	0.988776	314840	397123	390489	320386	315745	395098
P40925	Malate dehydrogenase, cytoplasmic OS=Homo sapiens OX=9606 GN=MDH1 PE=1 SV=4	2	38	2	2	7.36	38	2	4190	ENSG00000014641	MDH1	10	0	0.755	-0.4	0.567056	0.983246	2.92581e+06	3.25664e+06	3.00623e+06	2.17208e+06	2.49641e+06	2.31923e+06
P07814	Bifunctional glutamate/proline--tRNA ligase OS=Homo sapiens OX=9606 GN=EPRS1 PE=1 SV=5	4	6	4	4	7.33	6	4	2058	ENSG00000136628	EPRS1	6	0	0.708	-0.5	0.439852	0.950426	308340	342189	286483	139570	160244	150741
P17980	26S proteasome regulatory subunit 6A OS=Homo sapiens OX=9606 GN=PSMC3 PE=1 SV=3	3	15	3	3	5.24	15	3	5702	ENSG00000165916	PSMC3	64	0	1.43	0.52	0.166215	0.792046	714470	726299	883560	737356	620301	631103
Q02413	Desmoglein-1 OS=Homo sapiens OX=9606 GN=DSG1 PE=1 SV=2	2	2	2	2	5.03	2	2	1828	ENSG00000134760	DSG1	6	0	0.01	-6.64	1e-17	2.73721e-16	7647.94	7721.09
Q9Y2J8	Protein-arginine deiminase type-2 OS=Homo sapiens OX=9606 GN=PADI2 PE=1 SV=2	3	14	3	3	5.59	14	3	11240	ENSG00000117115; ENSG00000291387	PADI2	2	0	0.814	-0.3	0.731093	0.988776	1.99888e+06	1.98728e+06	2.25317e+06	1.84209e+06	1.98102e+06	2.11011e+06
P47755	F-actin-capping protein subunit alpha-2 OS=Homo sapiens OX=9606 GN=CAPZA2 PE=1 SV=3	3	14	2	2	5.85	14	3	830	ENSG00000198898	CAPZA2	7	0	0.825	-0.28	0.761962	0.988776	598259	752718	674696	530997	561003	634306
P33176	Kinesin-1 heavy chain OS=Homo sapiens OX=9606 GN=KIF5B PE=1 SV=1	2	10	1	2	6.51	10	2	3799	ENSG00000170759	KIF5B	11	0	0.398	-1.33	0.0111632	0.189015	207369	247713	232636	87988	92534	92991.6
P62829	Large ribosomal subunit protein uL14 OS=Homo sapiens OX=9606 GN=RPL23 PE=1 SV=1	2	23	2	2	10.51	23	2	9349	ENSG00000125691	RPL23	15	0	1.014	0.02	0.740736	0.988776	1.46501e+06	1.20098e+06	1.43916e+06	1.09143e+06	1.12329e+06	1.1446e+06
Q9BR76	Coronin-1B OS=Homo sapiens OX=9606 GN=CORO1B PE=1 SV=1	4	10	4	4	5.88	10	4	57175	ENSG00000172725	CORO1B	0	0	0.951	-0.07	0.893118	0.998265	474786	452463	479896	416884	465321	462201
Q9P258	Protein RCC2 OS=Homo sapiens OX=9606 GN=RCC2 PE=1 SV=2	3	8	3	3	8.78	8	3	55920	ENSG00000179051; ENSG00000281540	RCC2	6	0	1.103	0.14	0.556797	0.983246	520978	607539	675417	677638	719571	792358
P27708	Multifunctional protein CAD OS=Homo sapiens OX=9606 GN=CAD PE=1 SV=3	4	4	4	4	6.46	4	4	790	ENSG00000084774	CAD	4	0	0.895	-0.16	0.959195	0.999055	342949	327125	345258	245877	286624	320135
P61289	Proteasome activator complex subunit 3 OS=Homo sapiens OX=9606 GN=PSME3 PE=1 SV=1	3	10	3	3	5.95	10	3	10197	ENSG00000131467	PSME3	60	0	1.062	0.09	0.637467	0.988776	268065	301937	314133	337498	315878	301210
P08133	Annexin A6 OS=Homo sapiens OX=9606 GN=ANXA6 PE=1 SV=3	2	13	2	2	5.6	13	2	309	ENSG00000197043	ANXA6	3	0	0.876	-0.19	0.906177	0.998265	205540	148956	166016	112253	100920	78105.9
Q99497	Parkinson disease protein 7 OS=Homo sapiens OX=9606 GN=PARK7 PE=1 SV=2	2	8	2	2	6.79	8	2	11315	ENSG00000116288	PARK7	8	0	1.047	0.07	0.669124	0.988776	594464	564280	621118	592794	565945	628830
P54136	Arginine--tRNA ligase, cytoplasmic OS=Homo sapiens OX=9606 GN=RARS1 PE=1 SV=2	4	9	4	4	6.68	9	4	5917	ENSG00000113643	RARS1	3	0	0.863	-0.21	0.868644	0.988776	570451	461935	527110	361001	256570	279983
P25786	Proteasome subunit alpha type-1 OS=Homo sapiens OX=9606 GN=PSMA1 PE=1 SV=1	3	12	3	3	6.61	12	3	5682	ENSG00000129084	PSMA1	62	0	0.727	-0.46	0.489828	0.958001	432892	621130	452608	410917	436287	348413
O43175	D-3-phosphoglycerate dehydrogenase OS=Homo sapiens OX=9606 GN=PHGDH PE=1 SV=4	2	16	2	2	6.71	16	2	26227	ENSG00000092621	PHGDH	5	0	1.053	0.07	0.656079	0.988776	729911	1.01577e+06	904133	877975	979689	951128
P61586	Transforming protein RhoA OS=Homo sapiens OX=9606 GN=RHOA PE=1 SV=1	2	21	1	2	6.1	21	2	387	ENSG00000067560	RHOA	71	0	0.969	-0.05	0.848007	0.988776	814908	757946	847950	699683	782248	848791
P11940	Polyadenylate-binding protein 1 OS=Homo sapiens OX=9606 GN=PABPC1 PE=1 SV=2	2	12	0	2	9.5	12	2	26986	ENSG00000070756	PABPC1	13	0	0.739	-0.44	0.521914	0.969069	484046	295065	287297	304000	330532	352674
P14550	Aldo-keto reductase family 1 member A1 OS=Homo sapiens OX=9606 GN=AKR1A1 PE=1 SV=3	3	10	2	2	6.79	10	3	10327	ENSG00000117448	AKR1A1	4	1	1.091	0.13	0.579635	0.984835	787749	631936	909176	883259	837588	851590
Q15942	Zyxin OS=Homo sapiens OX=9606 GN=ZYX PE=1 SV=1	3	13	3	3	6.67	13	3	7791	ENSG00000159840; ENSG00000285443	ZYX	2	0	0.787	-0.35	0.655786	0.988776	228405	346450	157691	236685	229077	174925
P41252	Isoleucine--tRNA ligase, cytoplasmic OS=Homo sapiens OX=9606 GN=IARS1 PE=1 SV=2	3	8	3	3	6.15	8	3	3376	ENSG00000196305; ENSG00000291356	IARS1	3	0	1.28	0.36	0.295972	0.902168	337990	334570	327468	324358	368417	357276
O43776	Asparagine--tRNA ligase, cytoplasmic OS=Homo sapiens OX=9606 GN=NARS1 PE=1 SV=1	2	5	2	2	6.25	5	2	4677	ENSG00000134440	NARS1	2	0	0.617	-0.7	0.232881	0.862883	194323	221236	233884	117031	159441	144429
P49588	Alanine--tRNA ligase, cytoplasmic OS=Homo sapiens OX=9606 GN=AARS1 PE=1 SV=2	3	9	3	3	5.53	9	3	16	ENSG00000090861	AARS1	2	0	0.65	-0.62	0.301476	0.903604	426225	483487	376126	194552	268085	274097
P35268	Large ribosomal subunit protein eL22 OS=Homo sapiens OX=9606 GN=RPL22 PE=1 SV=2	2	11	2	2	9.19	11	2	6146	ENSG00000116251	RPL22	14	0	0.668	-0.58	0.34251	0.922826	1.7179e+06	1.83364e+06	1.83643e+06	1.1188e+06	1.2101e+06	1.00199e+06
Q13011	Delta(3,5)-Delta(2,4)-dienoyl-CoA isomerase, mitochondrial OS=Homo sapiens OX=9606 GN=ECH1 PE=1 SV=2	2	12	2	2	8	12	2	1891	ENSG00000104823; ENSG00000282853	ECH1	4	0	0.854	-0.23	0.845089	0.988776	421813	462038	461911	381837	420453	454254
P33993	DNA replication licensing factor MCM7 OS=Homo sapiens OX=9606 GN=MCM7 PE=1 SV=4	3	13	3	3	6.46	13	3	4176	ENSG00000166508	MCM7	12	0	1.356	0.44	0.222371	0.8404	338998	391507	351887	451315	406425	439688
P38606	V-type proton ATPase catalytic subunit A OS=Homo sapiens OX=9606 GN=ATP6V1A PE=1 SV=2	2	12	2	2	5.52	12	2	523	ENSG00000114573	ATP6V1A	6	0	0.597	-0.75	0.195291	0.829799	283250	384759	336659	211508	186973	198367
P83731	Large ribosomal subunit protein eL24 OS=Homo sapiens OX=9606 GN=RPL24 PE=1 SV=1	2	23	2	2	11.25	23	2	6152	ENSG00000114391	RPL24	14	0	1.028	0.04	0.710366	0.988776	1.49611e+06	1.38751e+06	1.21757e+06	1.42435e+06	1.50731e+06	1.56887e+06
P13798	Acylamino-acid-releasing enzyme OS=Homo sapiens OX=9606 GN=APEH PE=1 SV=4	3	13	3	3	5.48	13	3	327	ENSG00000164062	APEH	2	0	0.912	-0.13	0.995065	0.999117	371115	473713	417157	347235	365184	369420
P62910	Large ribosomal subunit protein eL32 OS=Homo sapiens OX=9606 GN=RPL32 PE=1 SV=2	2	4	2	2	11.33	4	2	6161	ENSG00000144713	RPL32	14	0	1.12	0.16	0.525693	0.969069	355052	266303	231356	493620	392396	362048
P09429	High mobility group protein B1 OS=Homo sapiens OX=9606 GN=HMGB1 PE=1 SV=3	3	8	2	3	5.74	8	3	3146	ENSG00000189403	HMGB1	20	0	0.637	-0.65	0.273563	0.865317	841764	947579	606983	1.02627e+06	823751	619247
Q9UNZ2	NSFL1 cofactor p47 OS=Homo sapiens OX=9606 GN=NSFL1C PE=1 SV=2	2	19	2	2	5.1	19	2	55968	ENSG00000088833	NSFL1C	2	0	1.364	0.45	0.215177	0.830371	480728	465271	379435	589844	675088	665961
Q8N1F7	Nuclear pore complex protein Nup93 OS=Homo sapiens OX=9606 GN=NUP93 PE=1 SV=2	3	5	3	3	5.72	5	3	9688	ENSG00000102900	NUP93	29	0	0.835	-0.26	0.790829	0.988776	420215	451780	497705	222817	328240	280836
Q9BUJ2	Heterogeneous nuclear ribonucleoprotein U-like protein 1 OS=Homo sapiens OX=9606 GN=HNRNPUL1 PE=1 SV=2	1	4	1	1	6.92	4	1	11100	ENSG00000105323	HNRNPUL1	0	0	0.562	-0.83	0.139497	0.719586	121060	137818	137244	79691.7	75374.8	68049.5
P04899	Guanine nucleotide-binding protein G(i) subunit alpha-2 OS=Homo sapiens OX=9606 GN=GNAI2 PE=1 SV=3	2	15	1	1	5.54	15	2	2771	ENSG00000114353	GNAI2	22	0	0.512	-0.97	0.0774202	0.552264	223155	272969	217681	111472	136529	114180
P09874	Poly [ADP-ribose] polymerase 1 OS=Homo sapiens OX=9606 GN=PARP1 PE=1 SV=4	4	8	4	4	8.88	8	4	142	ENSG00000143799	PARP1	25	0	1.016	0.02	0.736419	0.988776	946585	785980	816979	746870	843543	869725
O15371	Eukaryotic translation initiation factor 3 subunit D OS=Homo sapiens OX=9606 GN=EIF3D PE=1 SV=1	3	7	3	3	6.05	7	3	8664	ENSG00000100353	EIF3D	9	0	1.379	0.46	0.203529	0.830371	323554	349965	455299	460336	442205	384444
P15374	Ubiquitin carboxyl-terminal hydrolase isozyme L3 OS=Homo sapiens OX=9606 GN=UCHL3 PE=1 SV=1	2	4	2	2	4.92	4	2	7347	ENSG00000118939	UCHL3	4	0	0.752	-0.41	0.559379	0.983246	102948	104167	198816	84856.1	99180.4	31530.3
P35580	Myosin-10 OS=Homo sapiens OX=9606 GN=MYH10 PE=1 SV=3	3	8	2	2	5.54	8	3	4628	ENSG00000133026	MYH10	7	0	0.563	-0.83	0.141159	0.722365	74378.5	109264	68990.1	28149.7	33847.4	51204.9
P98179	RNA-binding protein 3 OS=Homo sapiens OX=9606 GN=RBM3 PE=1 SV=1	3	11	3	3	8.91	11	3	5935	ENSG00000102317	RBM3	0	0	1.02	0.03	0.728264	0.988776	1.36806e+06	1.50706e+06	1.43922e+06	1.2937e+06	1.36907e+06	1.39636e+06
P62280	Small ribosomal subunit protein uS17 OS=Homo sapiens OX=9606 GN=RPS11 PE=1 SV=3	3	11	3	3	10.3	11	3	6205	ENSG00000142534	RPS11	21	0	0.77	-0.38	0.608906	0.988776	1.49244e+06	1.44106e+06	1.3207e+06	1.00715e+06	1.11681e+06	954833
B5ME19	Eukaryotic translation initiation factor 3 subunit C-like protein OS=Homo sapiens OX=9606 GN=EIF3CL PE=1 SV=1	3	7	0	3	5.64	7	3	728689	ENSG00000205609	EIF3CL	0	0	0.627	-0.67	0.25289	0.865317	322775	318302	292778	462204	357200	351638
P08754	Guanine nucleotide-binding protein G(i) subunit alpha-3 OS=Homo sapiens OX=9606 GN=GNAI3 PE=1 SV=3	2	14	1	1	5.69	14	2	2773	ENSG00000065135	GNAI3	18	1	1.221	0.29	0.367993	0.927469	740567	748039	781393	935145	858131	997359
P46087	Probable 28S rRNA (cytosine(4447)-C(5))-methyltransferase OS=Homo sapiens OX=9606 GN=NOP2 PE=1 SV=2	2	14	2	2	9.23	14	2	4839	ENSG00000111641	NOP2	3	0	0.919	-0.12	0.977021	0.999055	380798	428008	385801	396625	414279	419875
P62847	Small ribosomal subunit protein eS24 OS=Homo sapiens OX=9606 GN=RPS24 PE=1 SV=1	3	17	3	3	10.78	17	3	6229	ENSG00000138326	RPS24	19	0	0.911	-0.13	0.999117	0.999117	1.12896e+06	945192	1.61544e+06	1.12146e+06	961592	1.10821e+06
Q08945	FACT complex subunit SSRP1 OS=Homo sapiens OX=9606 GN=SSRP1 PE=1 SV=1	3	7	3	3	6.87	7	3	6749	ENSG00000149136	SSRP1	12	0	1.234	0.3	0.351683	0.922826	227228	166669	140092	218547	217725	273458
P19013	Keratin, type II cytoskeletal 4 OS=Homo sapiens OX=9606 GN=KRT4 PE=1 SV=5	3	4	3	3	6.61	4	3	3851	ENSG00000170477	KRT4	2	0
P08758	Annexin A5 OS=Homo sapiens OX=9606 GN=ANXA5 PE=1 SV=2	2	6	2	2	5.05	6	2	308	ENSG00000164111	ANXA5	4	0	1.019	0.03	0.73063	0.988776	1.05282e+06	881993	1.04621e+06	1.02762e+06	1.2165e+06	710312
Q9Y3I0	RNA-splicing ligase RtcB homolog OS=Homo sapiens OX=9606 GN=RTCB PE=1 SV=1	2	3	2	2	7.23	3	2	51493	ENSG00000100220	RTCB	2	0	0.945	-0.08	0.908259	0.998265	133978	160077	315953	188048	229063	222817
Q9BWD1	Acetyl-CoA acetyltransferase, cytosolic OS=Homo sapiens OX=9606 GN=ACAT2 PE=1 SV=2	2	10	2	2	6.92	10	2	39	ENSG00000120437	ACAT2	6	0	0.284	-1.81	0.000363092	0.00821845	337001	375172	382076	155022	165378	88685.5
Q8NC51	SERPINE1 mRNA-binding protein 1 OS=Homo sapiens OX=9606 GN=SERBP1 PE=1 SV=2	2	18	2	2	8.65	18	2	26135	ENSG00000142864	SERBP1	1	0	0.862	-0.21	0.8665	0.988776	343643	516762	411649	243909	253210	305526
P02656	Apolipoprotein C-III OS=Homo sapiens OX=9606 GN=APOC3 PE=1 SV=1	1	4	1	1	5.41	4	1	345	ENSG00000110245	APOC3	9	0
P06753	Tropomyosin alpha-3 chain OS=Homo sapiens OX=9606 GN=TPM3 PE=1 SV=2	3	11	1	1	4.72	11	3	7170	ENSG00000143549	TPM3	7	2	0.877	-0.19	0.909114	0.998265	2.13375e+06	2.05955e+06	1.71494e+06	1.6643e+06	1.34968e+06	1.24638e+06
P25398	Small ribosomal subunit protein eS12 OS=Homo sapiens OX=9606 GN=RPS12 PE=1 SV=3	2	6	2	2	7.21	6	2	6206	ENSG00000112306	RPS12	19	0	1.631	0.71	0.0738328	0.536427	1.12902e+06	1.21626e+06	1.42934e+06	1918813	2.16782e+06	1.98426e+06
P02533	Keratin, type I cytoskeletal 14 OS=Homo sapiens OX=9606 GN=KRT14 PE=1 SV=4	2	7	1	1	5.16	7	2	3861	ENSG00000186847	KRT14	4	0	0.436	-1.2	0.0241199	0.30526	77577.9	77792.6	11069.8	27680.4	25289	33929.2
P42166	Lamina-associated polypeptide 2, isoform alpha OS=Homo sapiens OX=9606 GN=TMPO PE=1 SV=2	3	8	1	3	7.66	8	3	7112	ENSG00000120802	TMPO	2	0	0.808	-0.31	0.713659	0.988776	814892	819124	755013	536985	566890	551597
Q9UJZ1	Stomatin-like protein 2, mitochondrial OS=Homo sapiens OX=9606 GN=STOML2 PE=1 SV=1	3	12	3	3	7.39	12	3	30968	ENSG00000165283	STOML2	2	0	0.851	-0.23	0.836179	0.988776	319607	382509	416327	293468	330483	328726
P21291	Cysteine and glycine-rich protein 1 OS=Homo sapiens OX=9606 GN=CSRP1 PE=1 SV=3	2	12	2	2	8.57	12	2	1465	ENSG00000159176	CSRP1	3	0	1.039	0.06	0.684565	0.988776	1.02699e+06	1.06757e+06	1.00195e+06	1.01429e+06	1.06999e+06	1.15784e+06
Q13561	Dynactin subunit 2 OS=Homo sapiens OX=9606 GN=DCTN2 PE=1 SV=4	3	8	3	3	5.21	8	3	10540	ENSG00000175203	DCTN2	12	0	1.138	0.19	0.493613	0.958001	644813	636525	863540	823772	775316	836819
Q8TAA3	Proteasome subunit alpha-type 8 OS=Homo sapiens OX=9606 GN=PSMA8 PE=2 SV=3	2	20	0	2	8.98	20	2	143471	ENSG00000154611	PSMA8	54	0	0.818	-0.29	0.74223	0.988776	1.05958e+06	1.01546e+06	921272	957948	1.06164e+06	830948
O43399	Tumor protein D54 OS=Homo sapiens OX=9606 GN=TPD52L2 PE=1 SV=2	2	11	2	2	5.36	11	2	7165	ENSG00000101150	TPD52L2	0	0	0.788	-0.34	0.657337	0.988776	770837	946500	807572	700846	688675	511543
Q99460	26S proteasome non-ATPase regulatory subunit 1 OS=Homo sapiens OX=9606 GN=PSMD1 PE=1 SV=2	3	8	3	3	5.39	8	3	5707	ENSG00000173692	PSMD1	64	0	1.158	0.21	0.460767	0.958001	503163	541073	559679	665726	720590	572843
P13489	Ribonuclease inhibitor OS=Homo sapiens OX=9606 GN=RNH1 PE=1 SV=2	2	7	2	2	4.82	7	2	6050	ENSG00000023191; ENSG00000276230	RNH1	0	0	1.228	0.3	0.359744	0.922826	426311	410094	356585	431844	491609	499815
O43242	26S proteasome non-ATPase regulatory subunit 3 OS=Homo sapiens OX=9606 GN=PSMD3 PE=1 SV=2	2	4	2	2	8.44	4	2	5709	ENSG00000108344	PSMD3	64	0	0.659	-0.6	0.321454	0.91893	201456	156376	156296	124495	149802	99056
P04439	HLA class I histocompatibility antigen, A alpha chain OS=Homo sapiens OX=9606 GN=HLA-A PE=1 SV=2	2	12	1	2	6	12	2	3105	ENSG00000206503	HLA-A	14	0	0.536	-0.9	0.104952	0.642685	494871	610494	706414	269759	350973	341934
P07339	Cathepsin D OS=Homo sapiens OX=9606 GN=CTSD PE=1 SV=1	2	18	2	2	6.54	18	2	1509	ENSG00000117984	CTSD	8	0	0.727	-0.46	0.490294	0.958001	549190	626020	681525	501673	397699	250912
P13010	X-ray repair cross-complementing protein 5 OS=Homo sapiens OX=9606 GN=XRCC5 PE=1 SV=3	3	10	3	3	5.81	10	3	7520	ENSG00000079246	XRCC5	9	0	0.884	-0.18	0.928838	0.999055	1.02123e+06	629329	992625	647889	558106	581971
P60900	Proteasome subunit alpha type-6 OS=Homo sapiens OX=9606 GN=PSMA6 PE=1 SV=1	2	15	2	2	6.76	15	2	5687	ENSG00000100902	PSMA6	62	0	0.649	-0.62	0.298899	0.903604	749908	1.11562e+06	995611	701743	707022	625539
O00410	Importin-5 OS=Homo sapiens OX=9606 GN=IPO5 PE=1 SV=4	2	11	2	2	4.94	11	2	3843	ENSG00000065150	IPO5	1	0	0.861	-0.22	0.864208	0.988776	338030	213511	277561	218210	216811	248974
Q13148	TAR DNA-binding protein 43 OS=Homo sapiens OX=9606 GN=TARDBP PE=1 SV=1	1	22	1	1	6.19	22	1	23435	ENSG00000120948	TARDBP	2	0	0.395	-1.34	0.0105718	0.183311	384794	555624	448862	209573	219641	140938
Q16401	26S proteasome non-ATPase regulatory subunit 5 OS=Homo sapiens OX=9606 GN=PSMD5 PE=1 SV=3	2	2	2	2	5.48	2	2	5711	ENSG00000095261	PSMD5	61	0	0.978	-0.03	0.826841	0.988776	231106	219200	305874	216656	262917	280305
Q9NQW7	Xaa-Pro aminopeptidase 1 OS=Homo sapiens OX=9606 GN=XPNPEP1 PE=1 SV=3	2	3	2	2	5.67	3	2	7511	ENSG00000108039	XPNPEP1	0	0	1.019	0.03	0.73027	0.988776	187924	199175	231750	209219	181833	216230
Q14444	Caprin-1 OS=Homo sapiens OX=9606 GN=CAPRIN1 PE=1 SV=2	2	10	2	2	5.25	10	2	4076	ENSG00000135387	CAPRIN1	0	0	1.193	0.25	0.407964	0.950097	382343	400584	432529	498533	532731	478774
P51153	Ras-related protein Rab-13 OS=Homo sapiens OX=9606 GN=RAB13 PE=1 SV=1	2	14	1	1	9.19	14	2	5872	ENSG00000143545	RAB13	4	0	1.057	0.08	0.647655	0.988776	83317.4	94992.3	80541	88051.6	100668	82843.9
Q15029	116 kDa U5 small nuclear ribonucleoprotein component OS=Homo sapiens OX=9606 GN=EFTUD2 PE=1 SV=1	2	11	2	2	5	11	2	9343	ENSG00000108883	EFTUD2	4	0	0.853	-0.23	0.841595	0.988776	494151	467691	464053	421528	377519	357066
Q15758	Neutral amino acid transporter B(0) OS=Homo sapiens OX=9606 GN=SLC1A5 PE=1 SV=2	2	17	2	2	5.48	17	2	6510	ENSG00000105281	SLC1A5	11	0	1.178	0.24	0.429936	0.950097	126995	208975	171046	208998	125820	212967
O60841	Eukaryotic translation initiation factor 5B OS=Homo sapiens OX=9606 GN=EIF5B PE=1 SV=4	2	2	2	2	5.49	2	2	9669	ENSG00000158417	EIF5B	3	0	1.366	0.45	0.213297	0.830371	291318	315678	281686	429156	404928	388257
P61513	Large ribosomal subunit protein eL43 OS=Homo sapiens OX=9606 GN=RPL37A PE=1 SV=2	1	13	1	1	10.43	13	1	6168	ENSG00000197756	RPL37A	14	0	0.766	-0.39	0.595655	0.988776	214857	357316	200418	161101	164506	180152
P62191	26S proteasome regulatory subunit 4 OS=Homo sapiens OX=9606 GN=PSMC1 PE=1 SV=1	2	11	1	1	6.21	11	2	5700	ENSG00000100764	PSMC1	64	0	1.098	0.14	0.565655	0.983246	107018	116502	112698	100217	128237	123755
P08729	Keratin, type II cytoskeletal 7 OS=Homo sapiens OX=9606 GN=KRT7 PE=1 SV=5	3	10	1	2	5.48	10	3	3855	ENSG00000135480	KRT7	3	0	1.008	0.01	0.755096	0.988776	412700	547510	524922	426411	456180	521315
P41091	Eukaryotic translation initiation factor 2 subunit 3 OS=Homo sapiens OX=9606 GN=EIF2S3 PE=1 SV=3	2	8	1	2	8.4	8	2	1968	ENSG00000130741	EIF2S3	14	0	0.545	-0.87	0.116385	0.670735	332104	386446	283443	194663	185357	131964
P05386	Large ribosomal subunit protein P1 OS=Homo sapiens OX=9606 GN=RPLP1 PE=1 SV=1	2	30	2	2	4.32	30	2	6176	ENSG00000137818	RPLP1	14	0	1.062	0.09	0.637485	0.988776	3.76709e+06	4.23799e+06	4.97773e+06	4.48837e+06	4.35036e+06	4.70121e+06
Q9GZT3	SRA stem-loop-interacting RNA-binding protein, mitochondrial OS=Homo sapiens OX=9606 GN=SLIRP PE=1 SV=1	2	4	2	2	10.24	4	2	81892	ENSG00000119705	SLIRP	1	0	1.245	0.32	0.337947	0.922826	435427	512953	542654	594276	677445	541882
P49411	Elongation factor Tu, mitochondrial OS=Homo sapiens OX=9606 GN=TUFM PE=1 SV=3	3	6	3	3	7.61	6	3	7284	ENSG00000178952	TUFM	3	0	1.218	0.28	0.372433	0.928907	804526	766518	708345	931860	926326	1.10655e+06
Q9BV86	N-terminal Xaa-Pro-Lys N-methyltransferase 1 OS=Homo sapiens OX=9606 GN=NTMT1 PE=1 SV=3	1	1	1	1	5.52	1	1	28989	ENSG00000148335	NTMT1	0	0	0.669	-0.58	0.344217	0.922826	86250.2	127558	101278	71224.8	67718.3	65919.1
P62318	Small nuclear ribonucleoprotein Sm D3 OS=Homo sapiens OX=9606 GN=SNRPD3 PE=1 SV=1	2	5	2	2	10.32	5	2	6634	ENSG00000100028	SNRPD3	8	0	0.994	-0.01	0.786782	0.988776	1.57843e+06	1.2107e+06	1.4234e+06	1.38289e+06	1.4435e+06	1.49254e+06
P35606	Coatomer subunit beta' OS=Homo sapiens OX=9606 GN=COPB2 PE=1 SV=2	2	7	2	2	5.27	7	2	9276	ENSG00000184432	COPB2	2	0	0.593	-0.75	0.188318	0.829028	148172	150845	144616	36371	41053.9	53595.6
P31930	Cytochrome b-c1 complex subunit 1, mitochondrial OS=Homo sapiens OX=9606 GN=UQCRC1 PE=1 SV=3	2	10	2	2	6.37	10	2	7384	ENSG00000010256	UQCRC1	4	0	0.989	-0.02	0.800037	0.988776	417640	540580	349824	449436	424831	482716
P46776	Large ribosomal subunit protein uL15 OS=Homo sapiens OX=9606 GN=RPL27A PE=1 SV=2	2	8	2	2	11	8	2	6157	ENSG00000166441	RPL27A	15	0	1.175	0.23	0.434956	0.950097	1.55893e+06	1.7017e+06	1.62191e+06	2.07959e+06	2.01549e+06	1.73163e+06
Q01844	RNA-binding protein EWS OS=Homo sapiens OX=9606 GN=EWSR1 PE=1 SV=1	2	5	2	2	9.33	5	2	2130	ENSG00000182944	EWSR1	1	0	0.357	-1.49	0.0041369	0.0839506	182412	197279	179961	80233	64274.4	65109.5
O75947	ATP synthase subunit d, mitochondrial OS=Homo sapiens OX=9606 GN=ATP5PD PE=1 SV=3	2	17	2	2	5.3	17	2	10476	ENSG00000167863	ATP5PD	5	0	0.817	-0.29	0.73998	0.988776	494375	580865	677864	445481	456039	527583
P48643	T-complex protein 1 subunit epsilon OS=Homo sapiens OX=9606 GN=CCT5 PE=1 SV=1	3	9	3	3	5.66	9	3	22948	ENSG00000150753	CCT5	7	0	1.164	0.22	0.451493	0.950426	888416	1.06179e+06	969258	1.15041e+06	1.21183e+06	1.24427e+06
Q96AG4	Leucine-rich repeat-containing protein 59 OS=Homo sapiens OX=9606 GN=LRRC59 PE=1 SV=1	3	7	3	3	9.57	7	3	55379	ENSG00000108829	LRRC59	1	0	0.991	-0.01	0.794768	0.988776	546003	608562	485708	655388	552167	529317
P0DME0	Protein SETSIP OS=Homo sapiens OX=9606 GN=SETSIP PE=1 SV=1	3	5	0	3	4.31	5	3	646817	ENSG00000230667	SETSIP	0	0	1.076	0.11	0.608472	0.988776	392785	204230	273022	326715	277833	385065
Q15102	Platelet-activating factor acetylhydrolase IB subunit alpha1 OS=Homo sapiens OX=9606 GN=PAFAH1B3 PE=1 SV=1	2	13	2	2	6.84	13	2	5050	ENSG00000079462	PAFAH1B3	2	0	1.205	0.27	0.390926	0.943672	471211	465703	570301	564013	605409	602513
Q6PIU2	Neutral cholesterol ester hydrolase 1 OS=Homo sapiens OX=9606 GN=NCEH1 PE=1 SV=3	2	10	2	2	7.23	10	2	57552	ENSG00000144959	NCEH1	1	0	1.33	0.41	0.245699	0.865317	175761	254708	174999	203901	262142	192186
O43765	Small glutamine-rich tetratricopeptide repeat-containing protein alpha OS=Homo sapiens OX=9606 GN=SGTA PE=1 SV=1	2	5	2	2	4.87	5	2	6449	ENSG00000104969	SGTA	1	0	0.801	-0.32	0.694535	0.988776	48635.3	50652.8	202540	33285.6	44129.3	158992
P20340	Ras-related protein Rab-6A OS=Homo sapiens OX=9606 GN=RAB6A PE=1 SV=3	2	13	1	1	5.54	13	2	5870	ENSG00000175582	RAB6A	7	0	0.575	-0.8	0.15838	0.779972	127158	179806	152837	78115.1	103310	84832.1
Q16181	Septin-7 OS=Homo sapiens OX=9606 GN=SEPTIN7 PE=1 SV=2	2	9	1	1	8.63	9	2	989	ENSG00000122545	SEPTIN7	1	0	0.55	-0.86	0.123059	0.673675	164611	155373	206156	86447.7	94437.8	90606.5
Q13185	Chromobox protein homolog 3 OS=Homo sapiens OX=9606 GN=CBX3 PE=1 SV=4	2	10	2	2	5.33	10	2	11335	ENSG00000122565	CBX3	6	0	1.402	0.49	0.185776	0.829028	339687	360464	296601	392227	351286	374698
Q13247	Serine/arginine-rich splicing factor 6 OS=Homo sapiens OX=9606 GN=SRSF6 PE=1 SV=2	2	4	2	2	11.43	4	2	6431	ENSG00000124193	SRSF6	7	0	1.167	0.22	0.447107	0.950426	463076	673882	549234	718880	743413	659202
Q96CT7	Coiled-coil domain-containing protein 124 OS=Homo sapiens OX=9606 GN=CCDC124 PE=1 SV=1	2	4	2	2	9.54	4	2	115098	ENSG00000007080	CCDC124	1	0	1.331	0.41	0.244099	0.865317	189646	213030	192206	247960	235129	312082
O14737	Programmed cell death protein 5 OS=Homo sapiens OX=9606 GN=PDCD5 PE=1 SV=3	2	19	2	2	6.04	19	2	9141	ENSG00000105185	PDCD5	0	0	1.07	0.1	0.620369	0.988776	715769	615120	855682	694045	716948	836222
P50502	Hsc70-interacting protein OS=Homo sapiens OX=9606 GN=ST13 PE=1 SV=2	1	5	0	1	5.27	5	1	6767	ENSG00000100380	ST13	1	0	0.805	-0.31	0.706492	0.988776	160252	36231.3	70312.5		54834.2	58445.3
P09972	Fructose-bisphosphate aldolase C OS=Homo sapiens OX=9606 GN=ALDOC PE=1 SV=2	2	8	1	1	6.87	8	2	230	ENSG00000109107	ALDOC	6	0	0.418	-1.26	0.0169442	0.243642	109563	104541	78586.9	45760.9	34739.1	33168.9
Q07812	Apoptosis regulator BAX OS=Homo sapiens OX=9606 GN=BAX PE=1 SV=1	2	7	2	2	5.22	7	2	581	ENSG00000087088	BAX	48	0	0.922	-0.12	0.969907	0.999055	250626	375310	395030	309367	306742	325219
Q9NVA2	Septin-11 OS=Homo sapiens OX=9606 GN=SEPTIN11 PE=1 SV=3	2	7	1	1	6.81	7	2	55752	ENSG00000138758	SEPTIN11	1	1	0.84	-0.25	0.805044	0.988776	687053	625916	559475	527993	481654	497633
P00387	NADH-cytochrome b5 reductase 3 OS=Homo sapiens OX=9606 GN=CYB5R3 PE=1 SV=3	2	10	2	2	7.59	10	2	1727	ENSG00000100243	CYB5R3	4	0	0.891	-0.17	0.947288	0.999055	418248	403058	429373	373269	380450	340437
P08779	Keratin, type I cytoskeletal 16 OS=Homo sapiens OX=9606 GN=KRT16 PE=1 SV=4	2	9	1	1	5.05	9	2	3868	ENSG00000186832	KRT16	3	1	0.711	-0.49	0.448394	0.950426	94042.7	96833.8	32776.1	44368	56616.9	69210.6
P52209	6-phosphogluconate dehydrogenase, decarboxylating OS=Homo sapiens OX=9606 GN=PGD PE=1 SV=3	2	17	2	2	7.23	17	2	5226	ENSG00000142657	PGD	7	0	1.017	0.02	0.735351	0.988776	587751	789586	742438	926566	998293	706342
Q14152	Eukaryotic translation initiation factor 3 subunit A OS=Homo sapiens OX=9606 GN=EIF3A PE=1 SV=1	2	5	2	2	6.79	5	2	8661	ENSG00000107581	EIF3A	9	0	0.439	-1.19	0.0253623	0.317368	245401	159845	358863	91994	119482	73428.8
Q8N163	Cell cycle and apoptosis regulator protein 2 OS=Homo sapiens OX=9606 GN=CCAR2 PE=1 SV=2	2	7	2	2	5.22	7	2	57805	ENSG00000158941	CCAR2	2	0	0.779	-0.36	0.631969	0.988776	288265	264881	394115	255352	258069	248539
O14950	Myosin regulatory light chain 12B OS=Homo sapiens OX=9606 GN=MYL12B PE=1 SV=2	3	6	0	3	4.84	6	3	103910; 10627	ENSG00000118680	MYL12B	9	0	0.823	-0.28	0.755704	0.988776	1.71592e+06	2.22737e+06	2.32935e+06	1.50644e+06	1.6771e+06	1.83175e+06
P24534	Elongation factor 1-beta OS=Homo sapiens OX=9606 GN=EEF1B2 PE=1 SV=3	2	22	2	2	4.67	22	2	1933	ENSG00000114942; ENSG00000283391	EEF1B2	2	0	1.417	0.5	0.1752	0.804841	1.32316e+06	1.95697e+06	1.67913e+06	1.77198e+06	1.81175e+06	1.95565e+06
Q14103	Heterogeneous nuclear ribonucleoprotein D0 OS=Homo sapiens OX=9606 GN=HNRNPD PE=1 SV=1	3	6	1	3	7.81	6	3	3184	ENSG00000138668	HNRNPD	3	0	0.803	-0.32	0.700347	0.988776	629705	466344	631561	566001	582170	542424
Q9NTK5	Obg-like ATPase 1 OS=Homo sapiens OX=9606 GN=OLA1 PE=1 SV=2	2	8	2	2	7.81	8	2	29789	ENSG00000138430	OLA1	1	0	1.427	0.51	0.168557	0.795505	516849	377356	617082	566118	611981	607281
P61106	Ras-related protein Rab-14 OS=Homo sapiens OX=9606 GN=RAB14 PE=1 SV=4	2	11	1	1	6.21	11	2	51552	ENSG00000119396	RAB14	7	0	1.271	0.35	0.306915	0.912218	132288	101281	117138	149608	138731	148842
P61221	ATP-binding cassette sub-family E member 1 OS=Homo sapiens OX=9606 GN=ABCE1 PE=1 SV=1	3	3	3	3	8.34	3	3	6059	ENSG00000164163	ABCE1	2	0	1.162	0.22	0.455281	0.952081	286398	349642	298169	302982	357740	352979
P54577	Tyrosine--tRNA ligase, cytoplasmic OS=Homo sapiens OX=9606 GN=YARS1 PE=1 SV=4	2	3	2	2	7.05	3	2	8565	ENSG00000134684	YARS1	2	0	1.365	0.45	0.214458	0.830371	185356	141072	146346	145631	133661	183296
P26196	Probable ATP-dependent RNA helicase DDX6 OS=Homo sapiens OX=9606 GN=DDX6 PE=1 SV=2	2	3	2	2	8.66	3	2	1656	ENSG00000110367	DDX6	1	0	1.481	0.57	0.13582	0.713663	264867	215994	270815	318158	372216	364093
P42126	Enoyl-CoA delta isomerase 1, mitochondrial OS=Homo sapiens OX=9606 GN=ECI1 PE=1 SV=1	2	5	2	2	8.54	5	2	1632	ENSG00000167969	ECI1	5	0	0.83	-0.27	0.775896	0.988776	391686	455302	426432	414993	364836	315852
Q9Y3F4	Serine-threonine kinase receptor-associated protein OS=Homo sapiens OX=9606 GN=STRAP PE=1 SV=1	2	6	2	2	5.12	6	2	11171	ENSG00000023734	STRAP	3	0	0.672	-0.57	0.351562	0.922826	256626	254382	175160	119933	161068	185230
P50914	Large ribosomal subunit protein eL14 OS=Homo sapiens OX=9606 GN=RPL14 PE=1 SV=4	2	19	2	2	10.93	19	2	9045	ENSG00000188846	RPL14	14	0	0.725	-0.46	0.485492	0.958001	2.93074e+06	2.06671e+06	2.38121e+06	1.78697e+06	1.7711e+06	2.11151e+06
P25205	DNA replication licensing factor MCM3 OS=Homo sapiens OX=9606 GN=MCM3 PE=1 SV=3	1	5	1	1	5.77	5	1	4172	ENSG00000112118	MCM3	11	0	0.739	-0.44	0.521975	0.969069	159543	143020	236060	151059	105655	144502
P59998	Actin-related protein 2/3 complex subunit 4 OS=Homo sapiens OX=9606 GN=ARPC4 PE=1 SV=3	2	4	2	2	8.43	4	2	10093	ENSG00000241553	ARPC4	6	0	1.038	0.05	0.68677	0.988776	923668	836443	882738	825233	948545	827431
P51991	Heterogeneous nuclear ribonucleoprotein A3 OS=Homo sapiens OX=9606 GN=HNRNPA3 PE=1 SV=2	2	4	2	2	9.01	4	2	220988	ENSG00000170144	HNRNPA3	2	0	0.931	-0.1	0.944096	0.999055	97181.8	158247	88646.5	46251.2	54139.4	80078.5
Q9NY33	Dipeptidyl peptidase 3 OS=Homo sapiens OX=9606 GN=DPP3 PE=1 SV=2	2	5	2	2	5.1	5	2	10072	ENSG00000254986	DPP3	2	0	0.58	-0.79	0.167217	0.793604	276728	387965	316263	176582	183613	183685
P33316	Deoxyuridine 5'-triphosphate nucleotidohydrolase, mitochondrial OS=Homo sapiens OX=9606 GN=DUT PE=1 SV=4	2	5	2	2	9.36	5	2	1854	ENSG00000128951	DUT	1	0	0.834	-0.26	0.787902	0.988776	297956	327215	325082	352543	278005	394977
E9PAV3	Nascent polypeptide-associated complex subunit alpha, muscle-specific form OS=Homo sapiens OX=9606 GN=NACA PE=1 SV=1	1	9	0	1	9.58	9	1		ENSG00000196531	NACA	0	0	0.493	-1.02	0.0598104	0.487821	309479	251607	190056	123943	148226	96386.9
P49773	Adenosine 5'-monophosphoramidase HINT1 OS=Homo sapiens OX=9606 GN=HINT1 PE=1 SV=2	2	6	2	2	6.95	6	2	3094	ENSG00000169567	HINT1	0	0	1.7	0.77	0.0555715	0.473968	423687	652971	574997	825298	754816	665801
Q15417	Calponin-3 OS=Homo sapiens OX=9606 GN=CNN3 PE=1 SV=1	2	2	2	2	6.05	2	2	1266	ENSG00000117519	CNN3	0	0	0.605	-0.72	0.210799	0.830371	185757	257106	194857	138094	119734	112775
P49748	Very long-chain specific acyl-CoA dehydrogenase, mitochondrial OS=Homo sapiens OX=9606 GN=ACADVL PE=1 SV=1	3	10	3	3	8.75	10	3	37	ENSG00000072778	ACADVL	4	0	0.929	-0.11	0.951894	0.999055	564074	586847	610757	540051	550850	570727
O43169	Cytochrome b5 type B OS=Homo sapiens OX=9606 GN=CYB5B PE=1 SV=3	2	8	2	2	4.97	8	2	80777	ENSG00000103018	CYB5B	3	0	1.102	0.14	0.559035	0.983246	473405	431442	428725	452952	472296	551091
O75396	Vesicle-trafficking protein SEC22b OS=Homo sapiens OX=9606 GN=SEC22B PE=1 SV=5	2	10	2	2	8.51	10	2	9554	ENSG00000265808	SEC22B	4	0	1.209	0.27	0.384729	0.940176	458132	537977	462212	519744	560428	585842
P06756	Integrin alpha-V OS=Homo sapiens OX=9606 GN=ITGAV PE=1 SV=2	2	3	2	2	5.68	3	2	3685	ENSG00000138448	ITGAV	29	0	0.936	-0.1	0.931871	0.999055	147401	156445	180804	167200	124993	171355
O75643	U5 small nuclear ribonucleoprotein 200 kDa helicase OS=Homo sapiens OX=9606 GN=SNRNP200 PE=1 SV=2	2	10	2	2	6.06	10	2	23020	ENSG00000144028	SNRNP200	3	0	0.741	-0.43	0.526936	0.969069	298984	339483	315322	169891	234789	194704
P61970	Nuclear transport factor 2 OS=Homo sapiens OX=9606 GN=NUTF2 PE=1 SV=1	2	8	2	2	5.38	8	2	10204	ENSG00000102898	NUTF2	0	0	0.908	-0.14	0.992657	0.999055	350590	313152	710841	337745	302251	322780
P04632	Calpain small subunit 1 OS=Homo sapiens OX=9606 GN=CAPNS1 PE=1 SV=1	1	7	1	1	5.2	7	1	826	ENSG00000126247	CAPNS1	4	0	0.731	-0.45	0.501058	0.960497	261924	245839	371380	226828	197773	179695
P84098	Large ribosomal subunit protein eL19 OS=Homo sapiens OX=9606 GN=RPL19 PE=1 SV=1	1	26	1	1	11.47	26	1	6143	ENSG00000108298	RPL19	14	0	0.456	-1.13	0.033899	0.35768	878452	1.1421e+06	1.0799e+06	414019	458201	520381
Q9NZM1	Myoferlin OS=Homo sapiens OX=9606 GN=MYOF PE=1 SV=1	2	7	2	2	6.18	7	2	26509	ENSG00000138119	MYOF	3	0	0.71	-0.49	0.445677	0.950426	360846	382342	342892	226010	242869	240707
Q9NRF9	DNA polymerase epsilon subunit 3 OS=Homo sapiens OX=9606 GN=POLE3 PE=1 SV=1	1	11	1	1	4.74	11	1	54107	ENSG00000148229	POLE3	16	0
Q03252	Lamin-B2 OS=Homo sapiens OX=9606 GN=LMNB2 PE=1 SV=4	2	10	2	2	5.59	10	2	84823	ENSG00000176619	LMNB2	6	0	0.76	-0.4	0.580879	0.98515	458548	501416	441545	379645	331591	429363
Q13404	Ubiquitin-conjugating enzyme E2 variant 1 OS=Homo sapiens OX=9606 GN=UBE2V1 PE=1 SV=2	2	5	1	1	7.93	5	2	387522; 7335	ENSG00000244687	UBE2V1	19	1	1.043	0.06	0.677265	0.988776	676566	823912	579224	660254	573694	739573
Q15046	Lysine--tRNA ligase OS=Homo sapiens OX=9606 GN=KARS1 PE=1 SV=3	2	13	2	2	6.35	13	2	3735	ENSG00000065427	KARS1	3	0	0.727	-0.46	0.491635	0.958001	437195	449826	425777	364343	320501	248758
Q9NPH2	Inositol-3-phosphate synthase 1 OS=Homo sapiens OX=9606 GN=ISYNA1 PE=1 SV=1	2	6	2	2	5.76	6	2	51477	ENSG00000105655	ISYNA1	1	0	0.934	-0.1	0.937144	0.999055	447261	332589	754890	281401	287595	270706
Q7Z6Z7	E3 ubiquitin-protein ligase HUWE1 OS=Homo sapiens OX=9606 GN=HUWE1 PE=1 SV=3	2	5	2	2	5.22	5	2	10075	ENSG00000086758	HUWE1	2	0	0.598	-0.74	0.197428	0.829799	146224	199708	161497	83130	99756.6	61519.8
P00367	Glutamate dehydrogenase 1, mitochondrial OS=Homo sapiens OX=9606 GN=GLUD1 PE=1 SV=2	2	5	1	2	7.8	5	2	2746	ENSG00000148672	GLUD1	9	0	0.723	-0.47	0.480538	0.958001	301733	247942	213482	185938	187553	199792
P31040	Succinate dehydrogenase [ubiquinone] flavoprotein subunit, mitochondrial OS=Homo sapiens OX=9606 GN=SDHA PE=1 SV=2	2	7	2	2	7.39	7	2	6389	ENSG00000073578	SDHA	9	0	0.999	0	0.775424	0.988776	146197	200453	152530	140823	154232	182405
Q04637	Eukaryotic translation initiation factor 4 gamma 1 OS=Homo sapiens OX=9606 GN=EIF4G1 PE=1 SV=4	2	3	2	2	5.33	3	2	1981	ENSG00000114867	EIF4G1	20	0	1.173	0.23	0.43797	0.950097	214832	232062	181130	202658	195739	135831
Q01650	Large neutral amino acids transporter small subunit 1 OS=Homo sapiens OX=9606 GN=SLC7A5 PE=1 SV=2	1	6	1	1	7.72	6	1	8140	ENSG00000103257	SLC7A5	7	0	0.495	-1.02	0.0615219	0.495394	166894	255115	135316	82548	80666.1	93272.3
O95782	AP-2 complex subunit alpha-1 OS=Homo sapiens OX=9606 GN=AP2A1 PE=1 SV=3	2	3	0	2	7.03	3	2	160	ENSG00000196961	AP2A1	21	0	1.232	0.3	0.353749	0.922826	155453	131716	200534	229139	216618	264391
P27797	Calreticulin OS=Homo sapiens OX=9606 GN=CALR PE=1 SV=1	2	5	2	2	4.44	5	2	811	ENSG00000179218	CALR	13	0	1.135	0.18	0.498897	0.958001	168616	131803	115655	131289	247988	247075
P21964	Catechol O-methyltransferase OS=Homo sapiens OX=9606 GN=COMT PE=1 SV=2	1	3	1	1	5.47	3	1	1312	ENSG00000093010	COMT	13	0	0.595	-0.75	0.193154	0.829028	104541	81212.8	129442	74037.6	48355.2	72747.2
P49915	GMP synthase [glutamine-hydrolyzing] OS=Homo sapiens OX=9606 GN=GMPS PE=1 SV=1	2	3	2	2	6.87	3	2	8833	ENSG00000163655	GMPS	2	0	0.722	-0.47	0.477723	0.958001	167329	207563	259549	142372	160609	149895
P62877	E3 ubiquitin-protein ligase RBX1 OS=Homo sapiens OX=9606 GN=RBX1 PE=1 SV=1	2	9	2	2	6.96	9	2	9978	ENSG00000100387	RBX1	48	0	0.258	-1.96	0.000109692	0.00263484	115045	152201	98842.5		31633.9
P43686	26S proteasome regulatory subunit 6B OS=Homo sapiens OX=9606 GN=PSMC4 PE=1 SV=2	1	4	1	1	5.21	4	1	5704	ENSG00000013275; ENSG00000281221	PSMC4	64	0	0.01	-6.64	1e-17	2.73721e-16	108858		328380
Q96AE4	Far upstream element-binding protein 1 OS=Homo sapiens OX=9606 GN=FUBP1 PE=1 SV=3	2	14	2	2	7.61	14	2	8880	ENSG00000162613	FUBP1	0	0	1.474	0.56	0.140004	0.719586	441789	383363	492922	476856	566443	455856
Q8NDC0	MAPK-interacting and spindle-stabilizing protein-like OS=Homo sapiens OX=9606 GN=MAPK1IP1L PE=1 SV=4	1	11	1	1	5.62	11	1	93487	ENSG00000168175	MAPK1IP1L	0	0	0.655	-0.61	0.313216	0.914326	179382	141720	161817	96641.1	106008	111869
P23284	Peptidyl-prolyl cis-trans isomerase B OS=Homo sapiens OX=9606 GN=PPIB PE=1 SV=2	2	18	2	2	9.41	18	2	5479	ENSG00000166794	PPIB	4	0	0.922	-0.12	0.970032	0.999055	876035	461277	474049	436967	480728	469078
Q9P2J5	Leucine--tRNA ligase, cytoplasmic OS=Homo sapiens OX=9606 GN=LARS1 PE=1 SV=2	1	3	1	1	7.3	3	1	51520	ENSG00000133706	LARS1	2	0
P63000	Ras-related C3 botulinum toxin substrate 1 OS=Homo sapiens OX=9606 GN=RAC1 PE=1 SV=1	2	8	1	2	8.5	8	2	5879	ENSG00000136238	RAC1	113	0	0.972	-0.04	0.841309	0.988776	520930	628569	558988	516583	618287	568863
P30085	UMP-CMP kinase OS=Homo sapiens OX=9606 GN=CMPK1 PE=1 SV=3	2	4	2	2	5.57	4	2	51727	ENSG00000162368	CMPK1	2	0	0.972	-0.04	0.841783	0.988776	111072	164217	92067.9	140232	111039	138154
P22392	Nucleoside diphosphate kinase B OS=Homo sapiens OX=9606 GN=NME2 PE=1 SV=1	2	4	1	2	8.41	4	2	4831; 654364	ENSG00000243678	NME2	5	0	1.288	0.37	0.287448	0.885671	827856	590220	527863	670209	617759	681693
P48444	Coatomer subunit delta OS=Homo sapiens OX=9606 GN=ARCN1 PE=1 SV=1	2	4	2	2	6.21	4	2	372	ENSG00000095139	ARCN1	3	0	1.165	0.22	0.450276	0.950426	244475	172959	216879	217477	209850	247182
P31942	Heterogeneous nuclear ribonucleoprotein H3 OS=Homo sapiens OX=9606 GN=HNRNPH3 PE=1 SV=2	2	6	2	2	6.87	6	2	3189	ENSG00000096746	HNRNPH3	0	0	1.06	0.08	0.640715	0.988776	356650	432055	287719	372811	431622	399595
Q9H0D6	5'-3' exoribonuclease 2 OS=Homo sapiens OX=9606 GN=XRN2 PE=1 SV=1	2	5	2	2	7.47	5	2	22803	ENSG00000088930	XRN2	3	0	1.227	0.3	0.359859	0.922826	279597	250110	306878	287280	243789	254041
P22695	Cytochrome b-c1 complex subunit 2, mitochondrial OS=Homo sapiens OX=9606 GN=UQCRC2 PE=1 SV=3	2	16	2	2	8.63	16	2	7385	ENSG00000140740	UQCRC2	5	0	0.681	-0.55	0.373993	0.928907	449135	532676	415693	285883	327802	314853
Q9Y4Y9	U6 snRNA-associated Sm-like protein LSm5 OS=Homo sapiens OX=9606 GN=LSM5 PE=1 SV=3	2	2	2	2	4.54	2	2	23658	ENSG00000106355	LSM5	2	0	0.8	-0.32	0.693007	0.988776	93774.4	92226	90943.9	31238.5	28275.9
P14868	Aspartate--tRNA ligase, cytoplasmic OS=Homo sapiens OX=9606 GN=DARS1 PE=1 SV=2	2	11	2	2	6.55	11	2	1615	ENSG00000115866	DARS1	3	0	0.532	-0.91	0.100131	0.640214	196626	169666	147577	50880.6	54162.5	42990.8
P37108	Signal recognition particle 14 kDa protein OS=Homo sapiens OX=9606 GN=SRP14 PE=1 SV=2	1	26	1	1	10.04	26	1	6727	ENSG00000140319	SRP14	2	0	1.186	0.25	0.417389	0.950097	580816	730655	1.11024e+06	866707	790391	932722
Q8NBJ7	Inactive C-alpha-formylglycine-generating enzyme 2 OS=Homo sapiens OX=9606 GN=SUMF2 PE=1 SV=2	2	2	2	2	8	2	2	25870	ENSG00000129103	SUMF2	2	0	100	6.64	1e-17	2.73721e-16				69444.4
Q13151	Heterogeneous nuclear ribonucleoprotein A0 OS=Homo sapiens OX=9606 GN=HNRNPA0 PE=1 SV=1	1	5	1	1	9.29	5	1	10949	ENSG00000177733	HNRNPA0	0	0	0.626	-0.68	0.25072	0.865317	273972	164649	251179		159202	155216
Q16643	Drebrin OS=Homo sapiens OX=9606 GN=DBN1 PE=1 SV=4	1	3	1	1	4.45	3	1	1627	ENSG00000113758	DBN1	5	0	1.207	0.27	0.387959	0.943445		111758		131996		137771
P07384	Calpain-1 catalytic subunit OS=Homo sapiens OX=9606 GN=CAPN1 PE=1 SV=1	2	10	2	2	5.67	10	2	823	ENSG00000014216	CAPN1	7	0	0.755	-0.41	0.565773	0.983246	339911	390763	359903	223030	292142	357721
P06493	Cyclin-dependent kinase 1 OS=Homo sapiens OX=9606 GN=CDK1 PE=1 SV=3	2	5	2	2	8.4	5	2	983	ENSG00000170312	CDK1	50	0	1.097	0.13	0.567957	0.983246	427693	477315	501455	459173	493178	522012
Q9BRA2	Thioredoxin domain-containing protein 17 OS=Homo sapiens OX=9606 GN=TXNDC17 PE=1 SV=1	2	5	2	2	5.52	5	2	84817	ENSG00000129235	TXNDC17	0	0	0.895	-0.16	0.958555	0.999055	144616	168510	244850	133730	214783	193528
P60981	Destrin OS=Homo sapiens OX=9606 GN=DSTN PE=1 SV=3	2	12	2	2	7.85	12	2	11034	ENSG00000125868	DSTN	1	0	1.066	0.09	0.627939	0.988776	1.0672e+06	858006	1.36049e+06	1.22336e+06	1.34659e+06	1.01117e+06
P60866	Small ribosomal subunit protein uS10 OS=Homo sapiens OX=9606 GN=RPS20 PE=1 SV=1	2	5	2	2	9.94	5	2	6224	ENSG00000008988	RPS20	19	0	1.719	0.78	0.0514361	0.45519	777521	877230	624404	1.59526e+06	1.37653e+06	1.30532e+06
Q14683	Structural maintenance of chromosomes protein 1A OS=Homo sapiens OX=9606 GN=SMC1A PE=1 SV=2	1	1	1	1	7.64	1	1	8243	ENSG00000072501	SMC1A	22	0	0.745	-0.43	0.538145	0.974147	71726.4	76596.8	65425.3	53415.9	36370.5	57579.8
P62249	Small ribosomal subunit protein uS9 OS=Homo sapiens OX=9606 GN=RPS16 PE=1 SV=2	2	7	2	2	10.21	7	2	6217	ENSG00000105193	RPS16	19	0	1.339	0.42	0.236761	0.865317	1.4536e+06	1.23205e+06	1.12457e+06	1.60184e+06	1.65397e+06	1.56217e+06
O95347	Structural maintenance of chromosomes protein 2 OS=Homo sapiens OX=9606 GN=SMC2 PE=1 SV=2	2	4	2	2	8.43	4	2	10592	ENSG00000136824	SMC2	3	0	1.1	0.14	0.561949	0.983246	113332	166823	137869	153091	202675	144047
Q9H223	EH domain-containing protein 4 OS=Homo sapiens OX=9606 GN=EHD4 PE=1 SV=1	2	3	1	1	6.76	3	2	30844	ENSG00000103966	EHD4	0	0	0.701	-0.51	0.423212	0.950097	76278.9	107133	96010	53474.2	75514.8	59250.8
Q92973	Transportin-1 OS=Homo sapiens OX=9606 GN=TNPO1 PE=1 SV=2	2	9	1	2	4.98	9	2	3842	ENSG00000083312	TNPO1	4	0	1.057	0.08	0.64808	0.988776	425947	382261	479060	363451	450169	477647
P24752	Acetyl-CoA acetyltransferase, mitochondrial OS=Homo sapiens OX=9606 GN=ACAT1 PE=1 SV=1	2	3	2	2	8.85	3	2	38	ENSG00000075239	ACAT1	7	0	0.783	-0.35	0.644282	0.988776	68323	129328	83160.8	65120.8	80417.5	61068.2
Q15819	Ubiquitin-conjugating enzyme E2 variant 2 OS=Homo sapiens OX=9606 GN=UBE2V2 PE=1 SV=4	2	5	1	1	8.09	5	2	7336	ENSG00000169139	UBE2V2	7	0	0.395	-1.34	0.010444	0.183311	54252	47009.4	61782.6		21416.5
P56192	Methionine--tRNA ligase, cytoplasmic OS=Homo sapiens OX=9606 GN=MARS1 PE=1 SV=2	2	5	2	2	6.16	5	2	4141	ENSG00000166986	MARS1	2	0	0.896	-0.16	0.960987	0.999055	403044	429072	437078	338688	320619	415205
P68402	Platelet-activating factor acetylhydrolase IB subunit alpha2 OS=Homo sapiens OX=9606 GN=PAFAH1B2 PE=1 SV=1	2	11	2	2	5.92	11	2	5049	ENSG00000168092	PAFAH1B2	3	0	1.152	0.2	0.4706	0.958001	681792	386407	673637	646260	585345	659246
P04040	Catalase OS=Homo sapiens OX=9606 GN=CAT PE=1 SV=3	2	6	2	2	7.39	6	2	847	ENSG00000121691	CAT	12	0	0.901	-0.15	0.97362	0.999055	266401	329313	289567	242839	276239	312394
P61160	Actin-related protein 2 OS=Homo sapiens OX=9606 GN=ACTR2 PE=1 SV=1	2	16	2	2	6.74	16	2	10097	ENSG00000138071	ACTR2	8	0	0.766	-0.38	0.59696	0.988776	955274	901978	831023	694668	703712	653421
Q86V81	THO complex subunit 4 OS=Homo sapiens OX=9606 GN=ALYREF PE=1 SV=3	1	12	1	1	11.15	12	1	10189		ALYREF	7	0	0.44	-1.18	0.0260589	0.319494	300570	323645	265659	121710	140660	132378
Q9Y6E0	Serine/threonine-protein kinase 24 OS=Homo sapiens OX=9606 GN=STK24 PE=1 SV=1	1	2	0	1	5.69	2	1	8428	ENSG00000102572	STK24	2	0	0.967	-0.05	0.852905	0.988776		45077.2	57509.4	51067.6	52873.8	45864.4
P06703	Protein S100-A6 OS=Homo sapiens OX=9606 GN=S100A6 PE=1 SV=1	2	5	2	2	5.48	5	2	6277	ENSG00000197956	S100A6	3	0	2.959	1.57	0.000303064	0.00713414	521219	527458	505365	1.48383e+06	1.74574e+06	1.55538e+06
P55786	Puromycin-sensitive aminopeptidase OS=Homo sapiens OX=9606 GN=NPEPPS PE=1 SV=2	1	5	1	1	5.72	5	1	9520	ENSG00000141279	NPEPPS	1	0	0.984	-0.02	0.812568	0.988776	215008	187059	257894	211491	222571	210460
P15121	Aldo-keto reductase family 1 member B1 OS=Homo sapiens OX=9606 GN=AKR1B1 PE=1 SV=3	2	4	1	1	6.98	4	2	231	ENSG00000085662	AKR1B1	7	0	1.089	0.12	0.582417	0.985682	102080	66816.9	71000.9	72785.4	77837	77622.1
P46063	ATP-dependent DNA helicase Q1 OS=Homo sapiens OX=9606 GN=RECQL PE=1 SV=3	1	4	1	1	7.88	4	1	5965	ENSG00000004700	RECQL	1	0	0.476	-1.07	0.046587	0.421792	127953	89219.8	79809.9	49754.6	37955.2	43646.7
Q9BWF3	RNA-binding protein 4 OS=Homo sapiens OX=9606 GN=RBM4 PE=1 SV=1	1	6	1	1	7.08	6	1	5936	ENSG00000173933	RBM4	1	0	0.511	-0.97	0.0764662	0.548785	70444.3	115935	90389.5	37468.9	46162.9	48272.7
O14828	Secretory carrier-associated membrane protein 3 OS=Homo sapiens OX=9606 GN=SCAMP3 PE=1 SV=3	1	1	1	1	7.64	1	1	10067	ENSG00000116521; ENSG00000263290	SCAMP3	0	0	0.81	-0.3	0.719919	0.988776	80543.2	114348	85015.4	69478.1	77172.2	65230.2
P20962	Parathymosin OS=Homo sapiens OX=9606 GN=PTMS PE=1 SV=2	2	9	2	2	4.16	9	2	5763	ENSG00000159335	PTMS	1	0	0.637	-0.65	0.273188	0.865317	2.02315e+06	2.75272e+06	1.96853e+06	1.60337e+06	1.53003e+06	1.34048e+06
Q9NZI8	Insulin-like growth factor 2 mRNA-binding protein 1 OS=Homo sapiens OX=9606 GN=IGF2BP1 PE=1 SV=2	2	5	1	2	9.2	5	2	10642	ENSG00000159217	IGF2BP1	4	0	1.352	0.43	0.225942	0.846921	375113	276557	326085	392984	468862	427739
P62633	CCHC-type zinc finger nucleic acid binding protein OS=Homo sapiens OX=9606 GN=CNBP PE=1 SV=1	1	11	1	1	7.71	11	1	7555	ENSG00000169714	CNBP	1	0	0.789	-0.34	0.660237	0.988776	248014	215968	272935	194665	170345	216701
P27694	Replication protein A 70 kDa DNA-binding subunit OS=Homo sapiens OX=9606 GN=RPA1 PE=1 SV=2	2	6	2	2	7.21	6	2	6117	ENSG00000132383	RPA1	38	0	0.769	-0.38	0.604445	0.988776	185996	197676	216418	132346	135555	179581
Q9Y2Z0	Protein SGT1 homolog OS=Homo sapiens OX=9606 GN=SUGT1 PE=1 SV=3	2	4	2	2	5.16	4	2	10910	ENSG00000165416	SUGT1	3	0	1.168	0.22	0.445339	0.950426	308230	372626	300171	356178	324610	385885
P23381	Tryptophan--tRNA ligase, cytoplasmic OS=Homo sapiens OX=9606 GN=WARS1 PE=1 SV=2	1	4	1	1	6.23	4	1	7453	ENSG00000140105	WARS1	3	0	0.531	-0.91	0.0987635	0.638707	96357.8	111643	92053.2	52063.8	51282.5	48901
Q09028	Histone-binding protein RBBP4 OS=Homo sapiens OX=9606 GN=RBBP4 PE=1 SV=3	2	8	2	2	4.89	8	2	5928	ENSG00000162521	RBBP4	28	0	0.509	-0.97	0.0750759	0.542113	661840	837124	652526	344685	360653	306592
P06132	Uroporphyrinogen decarboxylase OS=Homo sapiens OX=9606 GN=UROD PE=1 SV=2	1	1	1	1	6.14	1	1	7389	ENSG00000126088	UROD	3	0	0.655	-0.61	0.313596	0.914326	68774.4	89757.5	104194		47530.7	64736.5
Q9NQC3	Reticulon-4 OS=Homo sapiens OX=9606 GN=RTN4 PE=1 SV=2	2	13	2	2	4.5	13	2	57142	ENSG00000115310	RTN4	7	0	0.747	-0.42	0.543681	0.97846	553523	517565	375397	415054	369582	356580
P36957	Dihydrolipoyllysine-residue succinyltransferase component of 2-oxoglutarate dehydrogenase complex, mitochondrial OS=Homo sapiens OX=9606 GN=DLST PE=1 SV=4	1	2	1	1	8.95	2	1	1743	ENSG00000119689	DLST	10	0	1.003	0	0.765546	0.988776	179489	183278	189852	183909	159063	193420
P40121	Macrophage-capping protein OS=Homo sapiens OX=9606 GN=CAPG PE=1 SV=2	2	3	2	2	6.19	3	2	822	ENSG00000042493	CAPG	1	0	0.769	-0.38	0.606246	0.988776	67003.1	76758	44858.9	48991.1	45614.3	59062.5
O75874	Isocitrate dehydrogenase [NADP] cytoplasmic OS=Homo sapiens OX=9606 GN=IDH1 PE=1 SV=2	1	8	1	1	7.01	8	1	3417	ENSG00000138413	IDH1	8	0	0.693	-0.53	0.40188	0.944137	100612	150484	123270	97443.3	87901.7	69677.1
P62244	Small ribosomal subunit protein uS8 OS=Homo sapiens OX=9606 GN=RPS15A PE=1 SV=2	2	5	2	2	10.13	5	2	6210	ENSG00000134419	RPS15A	19	0	1.588	0.67	0.0880866	0.581895	938606	802558	765826	1.33172e+06	1.25392e+06	1.1081e+06
P62851	Small ribosomal subunit protein eS25 OS=Homo sapiens OX=9606 GN=RPS25 PE=1 SV=1	2	9	2	2	10.11	9	2	6230	ENSG00000118181; ENSG00000280831	RPS25	19	0	1.013	0.02	0.744022	0.988776	3.94364e+06	3.5073e+06	4.47541e+06	4.41629e+06	4.20487e+06	3.76337e+06
P35613	Basigin OS=Homo sapiens OX=9606 GN=BSG PE=1 SV=2	2	7	2	2	5.66	7	2	682	ENSG00000172270	BSG	10	0	0.784	-0.35	0.647408	0.988776	571286	473645	460779	349731	384789	403535
P61353	Large ribosomal subunit protein eL27 OS=Homo sapiens OX=9606 GN=RPL27 PE=1 SV=2	2	5	2	2	10.56	5	2	6155	ENSG00000131469	RPL27	15	0	1.297	0.38	0.277894	0.865317	513673	582791	360886	702339	728444	705607
Q04917	14-3-3 protein eta OS=Homo sapiens OX=9606 GN=YWHAH PE=1 SV=4	2	4	2	2	4.84	4	2	7533	ENSG00000128245	YWHAH	11	0	0.914	-0.13	0.99045	0.999055	789386	1.06346e+06	929011	712570	852205	971969
Q9UJU6	Drebrin-like protein OS=Homo sapiens OX=9606 GN=DBNL PE=1 SV=1	2	2	2	2	5.05	2	2	28988	ENSG00000136279	DBNL	4	0	0.945	-0.08	0.908339	0.998265	117903	173539	163294	143749	146459	131658
P20290	Transcription factor BTF3 OS=Homo sapiens OX=9606 GN=BTF3 PE=1 SV=1	2	2	2	2	9.38	2	2	689	ENSG00000145741	BTF3	1	0	0.763	-0.39	0.587294	0.987673	230468	293533	171781	88572.7	175559	210708
P20073	Annexin A7 OS=Homo sapiens OX=9606 GN=ANXA7 PE=1 SV=3	2	4	2	2	5.68	4	2	310	ENSG00000138279	ANXA7	0	0	0.969	-0.05	0.849021	0.988776	267933	246143	236764	192038	263316	287152
P61019	Ras-related protein Rab-2A OS=Homo sapiens OX=9606 GN=RAB2A PE=1 SV=1	2	9	1	2	6.54	9	2	5862	ENSG00000104388	RAB2A	4	0	0.399	-1.33	0.0114019	0.189015	272759	241413	275430	99907.3	113061	148825
P06737	Glycogen phosphorylase, liver form OS=Homo sapiens OX=9606 GN=PYGL PE=1 SV=4	2	3	2	2	7.17	3	2	5836	ENSG00000100504	PYGL	5	0	0.45	-1.15	0.0310383	0.35468	158199	128431	118607	26892.4	50603.5	68387.9
Q04837	Single-stranded DNA-binding protein, mitochondrial OS=Homo sapiens OX=9606 GN=SSBP1 PE=1 SV=1	1	6	1	1	9.6	6	1	6742	ENSG00000106028; ENSG00000262771	SSBP1	2	0	0.894	-0.16	0.955	0.999055	57469.9	156461	78860.2	69887.3	76000.4	70484.8
Q96EK6	Glucosamine 6-phosphate N-acetyltransferase OS=Homo sapiens OX=9606 GN=GNPNAT1 PE=1 SV=1	1	2	1	1	7.99	2	1	64841	ENSG00000100522	GNPNAT1	1	0	0.502	-0.99	0.0684019	0.512797	63629.4	78290.4	74629.4	39666.5		31688.4
P30566	Adenylosuccinate lyase OS=Homo sapiens OX=9606 GN=ADSL PE=1 SV=2	2	2	2	2	7.11	2	2	158	ENSG00000239900	ADSL	1	0	1.136	0.18	0.497901	0.958001	66196.5	84061.4	60253.7	56913	78895.1
P62750	Large ribosomal subunit protein uL23 OS=Homo sapiens OX=9606 GN=RPL23A PE=1 SV=1	1	17	1	1	10.45	17	1	6147	ENSG00000198242	RPL23A	14	0	1.176	0.23	0.432037	0.950097	1.16125e+06	1.47227e+06	1.97969e+06	1.88623e+06	1.73208e+06	1.5922e+06
Q9UHD8	Septin-9 OS=Homo sapiens OX=9606 GN=SEPTIN9 PE=1 SV=2	1	5	1	1	8.97	5	1	10801	ENSG00000184640	SEPTIN9	0	0	0.448	-1.16	0.029858	0.346424	86312.5	148076	110776	43166.9	49645.1	64109.3
P11388	DNA topoisomerase 2-alpha OS=Homo sapiens OX=9606 GN=TOP2A PE=1 SV=3	2	5	2	2	8.72	5	2	7153	ENSG00000131747	TOP2A	5	0	0.495	-1.01	0.0619984	0.495394	92299.9	45976.1	49710.7	31480.8	26085.5	21756.7
Q5SSJ5	Heterochromatin protein 1-binding protein 3 OS=Homo sapiens OX=9606 GN=HP1BP3 PE=1 SV=1	2	3	2	2	9.67	3	2	50809	ENSG00000127483	HP1BP3	0	0	0.706	-0.5	0.436413	0.950097	326457	337885	315498	204456	250442	254882
Q9Y266	Nuclear migration protein nudC OS=Homo sapiens OX=9606 GN=NUDC PE=1 SV=1	2	5	2	2	5.38	5	2	10726	ENSG00000090273	NUDC	9	0	0.786	-0.35	0.653458	0.988776	342077	407316	308472	311010	318485	394392
P19367	Hexokinase-1 OS=Homo sapiens OX=9606 GN=HK1 PE=1 SV=3	2	2	2	2	6.8	2	2	3098	ENSG00000156515	HK1	12	0	1.142	0.19	0.486809	0.958001	207838	195838	304163	272792	226570	269627
P55265	Double-stranded RNA-specific adenosine deaminase OS=Homo sapiens OX=9606 GN=ADAR PE=1 SV=4	1	4	1	1	8.65	4	1	103	ENSG00000160710	ADAR	6	0	0.873	-0.2	0.897904	0.998265	178502	124263	153611	134114	139482	133045
Q8TEX9	Importin-4 OS=Homo sapiens OX=9606 GN=IPO4 PE=1 SV=2	2	3	2	2	4.96	3	2	79711	ENSG00000196497; ENSG00000285248	IPO4	0	0	0.946	-0.08	0.905455	0.998265	895280	973073	683578	917244	886841	913850
Q13162	Peroxiredoxin-4 OS=Homo sapiens OX=9606 GN=PRDX4 PE=1 SV=1	2	9	1	1	6.29	9	2	10549	ENSG00000123131	PRDX4	2	0	1.273	0.35	0.304789	0.908195	404247	343905	384449	489220	439775	491902
A8MWD9	Putative small nuclear ribonucleoprotein G-like protein 15 OS=Homo sapiens OX=9606 GN=SNRPGP15 PE=5 SV=2	1	3	0	1	8.84	3	1			SNRPGP15	0	0	1.103	0.14	0.556224	0.983246	420521	255377	664282	489436	441447	463891
P26373	Large ribosomal subunit protein eL13 OS=Homo sapiens OX=9606 GN=RPL13 PE=1 SV=4	2	4	2	2	11.65	4	2	6137	ENSG00000167526	RPL13	14	0	0.777	-0.36	0.627298	0.988776	422134	544999	319778	364677	328504	378038
P13804	Electron transfer flavoprotein subunit alpha, mitochondrial OS=Homo sapiens OX=9606 GN=ETFA PE=1 SV=1	1	3	1	1	8.38	3	1	2108	ENSG00000140374	ETFA	1	0	0.428	-1.23	0.0206045	0.275585	104924	94693.7	90855.9	38859.2	70531.6	39874.3
P55327	Tumor protein D52 OS=Homo sapiens OX=9606 GN=TPD52 PE=1 SV=2	1	10	1	1	4.83	10	1	7163	ENSG00000076554	TPD52	1	0	1.518	0.6	0.11706	0.670735	201611	279908	210109	318992	363827	308649
P28072	Proteasome subunit beta type-6 OS=Homo sapiens OX=9606 GN=PSMB6 PE=1 SV=4	1	9	1	1	4.92	9	1	5694	ENSG00000142507	PSMB6	62	0	1.029	0.04	0.70799	0.988776	1.07616e+06	1.05385e+06	1.10382e+06	875195	1.10712e+06	1.36341e+06
O15355	Protein phosphatase 1G OS=Homo sapiens OX=9606 GN=PPM1G PE=1 SV=1	2	4	2	2	4.36	4	2	5496	ENSG00000115241	PPM1G	2	0	1.36	0.44	0.218732	0.838526	240579	191599	264009	304278	291021	314098
O75367	Core histone macro-H2A.1 OS=Homo sapiens OX=9606 GN=MACROH2A1 PE=1 SV=5	1	4	1	1	9.83	4	1	9555	ENSG00000113648	MACROH2A1	2	0	0.356	-1.49	0.00405327	0.0836965	138599	144067	120023	54595.4	49397.5	36621.4
Q9Y4L1	Hypoxia up-regulated protein 1 OS=Homo sapiens OX=9606 GN=HYOU1 PE=1 SV=1	1	2	1	1	5.22	2	1	10525	ENSG00000149428; ENSG00000280682	HYOU1	3	0	0.453	-1.14	0.0326488	0.356582	87658.5	103397	148341	44904.2	46340.9	67256.8
Q9UHL0	ATP-dependent RNA helicase DDX25 OS=Homo sapiens OX=9606 GN=DDX25 PE=1 SV=2	1	3	0	1	6.28	3	1	29118	ENSG00000109832	DDX25	0	0	1.395	0.48	0.19083	0.829028	74762.4	62455.7	101013	91933.3	109016	104304
Q13155	Aminoacyl tRNA synthase complex-interacting multifunctional protein 2 OS=Homo sapiens OX=9606 GN=AIMP2 PE=1 SV=2	2	4	2	2	8.22	4	2	7965	ENSG00000106305	AIMP2	5	0	0.987	-0.02	0.804578	0.988776	92383.1	314192	211442	251369	238582	266654
P14314	Glucosidase 2 subunit beta OS=Homo sapiens OX=9606 GN=PRKCSH PE=1 SV=2	2	6	2	2	4.41	6	2	5589	ENSG00000130175	PRKCSH	7	0	1.137	0.19	0.495199	0.958001	651099	728548	792257	856840	847980	916255
P16989	Y-box-binding protein 3 OS=Homo sapiens OX=9606 GN=YBX3 PE=1 SV=4	1	3	1	1	9.77	3	1	8531	ENSG00000060138	YBX3	2	0	1.089	0.12	0.583748	0.985682	106409	165375	61783.7	36937.4	125481	180034
P54819	Adenylate kinase 2, mitochondrial OS=Homo sapiens OX=9606 GN=AK2 PE=1 SV=2	1	1	1	1	7.81	1	1	204	ENSG00000004455	AK2	1	0	1.905	0.93	0.0236212	0.30526	225878	194285	329943	393530	430373	503073
P05455	Lupus La protein OS=Homo sapiens OX=9606 GN=SSB PE=1 SV=2	1	3	1	1	7.12	3	1	6741	ENSG00000138385	SSB	2	0	0.656	-0.61	0.316237	0.916776	34687.4	34380.1	27360.6	22554		22583.9
P31689	DnaJ homolog subfamily A member 1 OS=Homo sapiens OX=9606 GN=DNAJA1 PE=1 SV=2	1	3	1	1	7.08	3	1	3301	ENSG00000086061	DNAJA1	4	0	0.921	-0.12	0.971467	0.999055	80217.5	77421.2	77044.4	92759.4	70393.2	71312.1
P48507	Glutamate--cysteine ligase regulatory subunit OS=Homo sapiens OX=9606 GN=GCLM PE=1 SV=1	1	4	1	1	6.02	4	1	2730	ENSG00000023909	GCLM	15	0	0.738	-0.44	0.519286	0.969069	112608	178923	169261	88671.3	132000	86663.9
P25788	Proteasome subunit alpha type-3 OS=Homo sapiens OX=9606 GN=PSMA3 PE=1 SV=2	2	5	2	2	5.33	5	2	5684	ENSG00000100567	PSMA3	62	0	1.336	0.42	0.239669	0.865317	629712	844083	604031	768708	879491	917213
Q96EP5	DAZ-associated protein 1 OS=Homo sapiens OX=9606 GN=DAZAP1 PE=1 SV=1	1	7	1	1	8.56	7	1	26528	ENSG00000071626	DAZAP1	0	0	0.492	-1.02	0.0590652	0.487821	132097	200216	83897.2	64954.7	57829.5	76825
P49189	4-trimethylaminobutyraldehyde dehydrogenase OS=Homo sapiens OX=9606 GN=ALDH9A1 PE=1 SV=3	2	6	2	2	5.87	6	2	223	ENSG00000143149	ALDH9A1	4	0	0.89	-0.17	0.944162	0.999055	215113	251104	221743	251502	249930	217194
P27824	Calnexin OS=Homo sapiens OX=9606 GN=CANX PE=1 SV=2	2	8	2	2	4.6	8	2	821	ENSG00000127022; ENSG00000283777	CANX	9	0	0.945	-0.08	0.907814	0.998265	630320	635937	648896	618072	619468	592523
P62266	Small ribosomal subunit protein uS12 OS=Homo sapiens OX=9606 GN=RPS23 PE=1 SV=3	1	14	1	1	10.49	14	1	6228	ENSG00000186468	RPS23	20	0	0.932	-0.1	0.943865	0.999055	1.67391e+06	1.20067e+06	1.64955e+06	1.37848e+06	1.38148e+06	1.55935e+06
P61254	Large ribosomal subunit protein uL24 OS=Homo sapiens OX=9606 GN=RPL26 PE=1 SV=1	1	1	0	1	10.55	1	1	6154	ENSG00000161970	RPL26	15	0	1.025	0.04	0.716265	0.988776	473177	527660	392753	470095	540874	471272
P22061	Protein-L-isoaspartate(D-aspartate) O-methyltransferase OS=Homo sapiens OX=9606 GN=PCMT1 PE=1 SV=4	1	4	1	1	7.21	4	1	5110	ENSG00000120265	PCMT1	2	0	1.086	0.12	0.58824	0.987673	109696	43829.6	201771	90160.8	119165	137411
P54886	Delta-1-pyrroline-5-carboxylate synthase OS=Homo sapiens OX=9606 GN=ALDH18A1 PE=1 SV=2	2	4	2	2	7.12	4	2	5832	ENSG00000059573	ALDH18A1	2	0	0.599	-0.74	0.199518	0.829799	80197	76507.9	82957.6		45303.6	50266.3
P55769	NHP2-like protein 1 OS=Homo sapiens OX=9606 GN=SNU13 PE=1 SV=3	1	4	1	1	8.46	4	1	4809	ENSG00000100138	SNU13	4	0	1.018	0.03	0.731598	0.988776	326452	302265	330217	296096	380617	332401
Q16576	Histone-binding protein RBBP7 OS=Homo sapiens OX=9606 GN=RBBP7 PE=1 SV=1	1	10	1	1	5.05	10	1	5931	ENSG00000102054	RBBP7	20	0	0.624	-0.68	0.246312	0.865317	276065	313792	290653	181264	206506	169994
P55735	Protein SEC13 homolog OS=Homo sapiens OX=9606 GN=SEC13 PE=1 SV=3	1	2	1	1	5.48	2	1	6396	ENSG00000157020	SEC13	40	0	0.01	-6.64	1e-17	2.73721e-16	48684.6	35178.8	54191.1
Q08257	Quinone oxidoreductase OS=Homo sapiens OX=9606 GN=CRYZ PE=1 SV=1	2	2	2	2	8.44	2	2	1429	ENSG00000116791	CRYZ	0	0	1.298	0.38	0.277037	0.865317	220265	267831	247593	308596	282869	333778
P04179	Superoxide dismutase [Mn], mitochondrial OS=Homo sapiens OX=9606 GN=SOD2 PE=1 SV=3	1	13	1	1	8.25	13	1	6648	ENSG00000291237	SOD2	10	0	1.165	0.22	0.44957	0.950426	410053	384025	560892	489175	477783	469112
P08237	ATP-dependent 6-phosphofructokinase, muscle type OS=Homo sapiens OX=9606 GN=PFKM PE=1 SV=2	1	1	1	1	7.99	1	1	5213	ENSG00000152556	PFKM	6	0	0.832	-0.27	0.782531	0.988776	122117	129343	138647	125687	107612	85510.2
Q14019	Coactosin-like protein OS=Homo sapiens OX=9606 GN=COTL1 PE=1 SV=3	1	5	1	1	5.67	5	1	23406	ENSG00000103187	COTL1	1	0	0.967	-0.05	0.852653	0.988776	411738	394938	436779	398269	393488	400938
Q02878	Large ribosomal subunit protein eL6 OS=Homo sapiens OX=9606 GN=RPL6 PE=1 SV=3	2	3	2	2	10.58	3	2	6128	ENSG00000089009	RPL6	14	0	1.215	0.28	0.377001	0.930251	763152	981904	1.00099e+06	1.18467e+06	1.35724e+06	1.24468e+06
P11177	Pyruvate dehydrogenase E1 component subunit beta, mitochondrial OS=Homo sapiens OX=9606 GN=PDHB PE=1 SV=3	1	9	1	1	6.65	9	1	5162	ENSG00000168291	PDHB	8	0	1.334	0.42	0.241504	0.865317	184616	191358	260067	268215	279122	246312
P04181	Ornithine aminotransferase, mitochondrial OS=Homo sapiens OX=9606 GN=OAT PE=1 SV=1	2	4	2	2	7.03	4	2	4942	ENSG00000065154	OAT	4	0	0.592	-0.76	0.187746	0.829028	300810	277052	304663	194030	202896	224255
P49321	Nuclear autoantigenic sperm protein OS=Homo sapiens OX=9606 GN=NASP PE=1 SV=2	2	2	2	2	4.3	2	2	4678	ENSG00000132780	NASP	0	0	0.855	-0.23	0.846543	0.988776	133037	149551	91836.9	123174	98889.7	45989.6
O75390	Citrate synthase, mitochondrial OS=Homo sapiens OX=9606 GN=CS PE=1 SV=2	1	4	1	1	8.32	4	1	1431	ENSG00000062485	CS	7	0	1.337	0.42	0.238839	0.865317	69255.6	78172.8	134363	104524	104686	98511.7
P23193	Transcription elongation factor A protein 1 OS=Homo sapiens OX=9606 GN=TCEA1 PE=1 SV=2	1	1	1	1	8.38	1	1	6917	ENSG00000187735	TCEA1	15	0	0.923	-0.12	0.967561	0.999055	193213	129765	179827	158746	142375	178252
Q9UHJ6	Sedoheptulokinase OS=Homo sapiens OX=9606 GN=SHPK PE=1 SV=4	1	2	1	1	6.83	2	1	23729	ENSG00000197417	SHPK	1	0	0.904	-0.15	0.983	0.999055	91437.1	90801.2	122905	111118	76050.3	108206
P62333	26S proteasome regulatory subunit 10B OS=Homo sapiens OX=9606 GN=PSMC6 PE=1 SV=1	2	4	2	2	7.49	4	2	5706	ENSG00000100519	PSMC6	65	0	1.007	0.01	0.757278	0.988776	349993	385437	473301	398455	336929	389571
Q9Y2X3	Nucleolar protein 58 OS=Homo sapiens OX=9606 GN=NOP58 PE=1 SV=1	2	4	2	2	8.92	4	2	51602	ENSG00000055044	NOP58	3	0	1.437	0.52	0.161787	0.790584	215154	231709	230861	244938	216716	230098
Q05519	Serine/arginine-rich splicing factor 11 OS=Homo sapiens OX=9606 GN=SRSF11 PE=1 SV=1	1	9	1	1	10.52	9	1	9295	ENSG00000116754	SRSF11	5	0	1.114	0.16	0.537009	0.974147	98153.2	86384	99668.1	102996	108917	110988
Q8N6T3	ADP-ribosylation factor GTPase-activating protein 1 OS=Homo sapiens OX=9606 GN=ARFGAP1 PE=1 SV=2	1	9	1	1	5.66	9	1	55738	ENSG00000101199	ARFGAP1	5	0	0.756	-0.4	0.569613	0.983246	113588	129755	111748	84506.6	94312	96568.5
P51114	RNA-binding protein FXR1 OS=Homo sapiens OX=9606 GN=FXR1 PE=1 SV=3	2	3	1	2	6.15	3	2	8087	ENSG00000114416	FXR1	2	0	1.055	0.08	0.650799	0.988776	148506	167115	146451	117841	153410	155852
Q9UNM6	26S proteasome non-ATPase regulatory subunit 13 OS=Homo sapiens OX=9606 GN=PSMD13 PE=1 SV=2	2	2	2	2	5.81	2	2	5719	ENSG00000185627	PSMD13	65	0	1.033	0.05	0.698668	0.988776	243500	131680	223559	138361	129585	118860
Q9NYL9	Tropomodulin-3 OS=Homo sapiens OX=9606 GN=TMOD3 PE=1 SV=1	1	1	1	1	5.19	1	1	29766	ENSG00000138594	TMOD3	4	0	0.879	-0.19	0.914664	0.998508	190135	190271	242636	178859	182020	167151
Q13177	Serine/threonine-protein kinase PAK 2 OS=Homo sapiens OX=9606 GN=PAK2 PE=1 SV=3	1	7	1	1	5.96	7	1	5062	ENSG00000180370	PAK2	45	0	0.313	-1.67	0.00107513	0.0230078	147685	214351	179894	74015.2	55693.3	46254
P11413	Glucose-6-phosphate 1-dehydrogenase OS=Homo sapiens OX=9606 GN=G6PD PE=1 SV=4	1	6	1	1	6.84	6	1	2539	ENSG00000160211	G6PD	16	0	0.85	-0.23	0.833239	0.988776	39531.9	130162	59607.4	47260.4	98318.3	50663.6
P20618	Proteasome subunit beta type-1 OS=Homo sapiens OX=9606 GN=PSMB1 PE=1 SV=2	2	5	2	2	8.13	5	2	5689	ENSG00000008018	PSMB1	63	0	0.548	-0.87	0.119855	0.670735	96718.4	95077.3	71140.6	47913.2	53256.8	38987.9
Q14157	Ubiquitin-associated protein 2-like OS=Homo sapiens OX=9606 GN=UBAP2L PE=1 SV=2	1	2	1	1	7.11	2	1	9898	ENSG00000143569	UBAP2L	1	0	0.654	-0.61	0.310738	0.914326	75184.8	109394	76092.2	61775.1	55227.6	49171.2
Q9Y5X1	Sorting nexin-9 OS=Homo sapiens OX=9606 GN=SNX9 PE=1 SV=1	1	1	1	1	5.58	1	1	51429	ENSG00000130340	SNX9	2	0	0.01	-6.64	1e-17	2.73721e-16	16599	53945.3	21422.1
Q9Y2B0	Protein canopy homolog 2 OS=Homo sapiens OX=9606 GN=CNPY2 PE=1 SV=1	1	13	1	1	4.92	13	1	10330	ENSG00000257727	CNPY2	0	0	0.513	-0.96	0.0791101	0.560919	239832	333165	283400	145479	169758	141123
Q14315	Filamin-C OS=Homo sapiens OX=9606 GN=FLNC PE=1 SV=3	2	7	1	1	5.97	7	2	2318	ENSG00000128591	FLNC	6	0	1.171	0.23	0.440892	0.950426	202343	237336	214047	240393	250589	270600
P00533	Epidermal growth factor receptor OS=Homo sapiens OX=9606 GN=EGFR PE=1 SV=2	1	3	1	1	6.68	3	1	1956	ENSG00000146648	EGFR	84	0	0.41	-1.29	0.0145116	0.227736	92230.8	80775.4	85342.1		33632.3	37244.7
O15511	Actin-related protein 2/3 complex subunit 5 OS=Homo sapiens OX=9606 GN=ARPC5 PE=1 SV=3	1	5	1	1	5.67	5	1	10092	ENSG00000162704	ARPC5	8	0	1.064	0.09	0.63327	0.988776	390183	360369	439102	452189	467107	313347
O95831	Apoptosis-inducing factor 1, mitochondrial OS=Homo sapiens OX=9606 GN=AIFM1 PE=1 SV=1	1	2	1	1	8.95	2	1	9131	ENSG00000156709	AIFM1	3	0	0.877	-0.19	0.90879	0.998265	137309	152213	158306	138834	136000	117130
O14929	Histone acetyltransferase type B catalytic subunit OS=Homo sapiens OX=9606 GN=HAT1 PE=1 SV=2	1	5	1	1	5.69	5	1	8520	ENSG00000128708	HAT1	2	0	0.549	-0.87	0.12106	0.670735	247243	245925	265770	135722	128884	163356
P20674	Cytochrome c oxidase subunit 5A, mitochondrial OS=Homo sapiens OX=9606 GN=COX5A PE=1 SV=2	1	11	1	1	6.79	11	1	9377	ENSG00000178741	COX5A	9	0	0.92	-0.12	0.973888	0.999055	385657	432849	408831	344664	376198	402630
P61313	Large ribosomal subunit protein eL15 OS=Homo sapiens OX=9606 GN=RPL15 PE=1 SV=2	2	5	2	2	11.62	5	2	6138	ENSG00000174748	RPL15	14	0	0.983	-0.03	0.815024	0.988776	1.48772e+06	1.89417e+06	1.41122e+06	1.66419e+06	1.41346e+06	1.78869e+06
P49591	Serine--tRNA ligase, cytoplasmic OS=Homo sapiens OX=9606 GN=SARS1 PE=1 SV=3	2	2	2	2	6.43	2	2	6301	ENSG00000031698	SARS1	3	0	0.01	-6.64	1e-17	2.73721e-16	76746.8	72402.7	15260.3
P07741	Adenine phosphoribosyltransferase OS=Homo sapiens OX=9606 GN=APRT PE=1 SV=2	2	5	2	2	6.02	5	2	353	ENSG00000198931	APRT	3	0	1.284	0.36	0.291799	0.896729	572579	573512	650187	734049	713811	746399
Q9NZT1	Calmodulin-like protein 5 OS=Homo sapiens OX=9606 GN=CALML5 PE=1 SV=2	1	4	1	1	4.44	4	1	51806	ENSG00000178372	CALML5	5	0	0.01	-6.64	1e-17	2.73721e-16	26531.3	52733
P49720	Proteasome subunit beta type-3 OS=Homo sapiens OX=9606 GN=PSMB3 PE=1 SV=2	1	3	1	1	6.55	3	1	5691	ENSG00000275903; ENSG00000277791	PSMB3	62	0	0.662	-0.6	0.328578	0.921902	238830	252967	256708	160122	160020	169911
Q9Y570	Protein phosphatase methylesterase 1 OS=Homo sapiens OX=9606 GN=PPME1 PE=1 SV=3	1	2	1	1	5.97	2	1	51400	ENSG00000214517	PPME1	1	0	1.144	0.19	0.483217	0.958001	267507	250297	298087	286043	306148	355588
Q15836	Vesicle-associated membrane protein 3 OS=Homo sapiens OX=9606 GN=VAMP3 PE=1 SV=3	1	8	1	1	8.79	8	1	9341	ENSG00000049245	VAMP3	17	0	0.717	-0.48	0.464656	0.958001	192688	169443	212566	119323	152442	148673
Q9BWJ5	Splicing factor 3B subunit 5 OS=Homo sapiens OX=9606 GN=SF3B5 PE=1 SV=1	1	6	1	1	6.35	6	1	83443	ENSG00000169976	SF3B5	3	0	0.469	-1.09	0.0423965	0.398641	130797	153142	118855	55798.6	64996.9	63873.6
Q01130	Serine/arginine-rich splicing factor 2 OS=Homo sapiens OX=9606 GN=SRSF2 PE=1 SV=4	1	3	1	1	11.85	3	1	6427	ENSG00000161547	SRSF2	7	0	2.127	1.09	0.00932712	0.173574	49720.3	66099.9	41694	103922	102678	140563
Q15369	Elongin-C OS=Homo sapiens OX=9606 GN=ELOC PE=1 SV=1	1	9	1	1	4.78	9	1	6921	ENSG00000154582	ELOC	22	0	0.434	-1.2	0.0232259	0.303743	196475	148908	141164	79466.2	52199.4	85288.4
P43034	Platelet-activating factor acetylhydrolase IB subunit beta OS=Homo sapiens OX=9606 GN=PAFAH1B1 PE=1 SV=2	1	8	1	1	7.37	8	1	5048	ENSG00000007168	PAFAH1B1	18	0	0.452	-1.15	0.0317857	0.356302	160288	125986	110642	64399.9	71246.8	49989.5
P60228	Eukaryotic translation initiation factor 3 subunit E OS=Homo sapiens OX=9606 GN=EIF3E PE=1 SV=1	2	4	2	2	6.04	4	2	3646	ENSG00000104408	EIF3E	8	0	1.304	0.38	0.270437	0.865317	203631	344284	155017	318229	368839	380545
Q9NQ88	Fructose-2,6-bisphosphatase TIGAR OS=Homo sapiens OX=9606 GN=TIGAR PE=1 SV=1	1	2	1	1	7.69	2	1	57103	ENSG00000078237	TIGAR	3	0	0.72	-0.47	0.47276	0.958001	66118.9	54885.1	51221.1		38294.7	40807.2
Q6PIW4	Fidgetin-like protein 1 OS=Homo sapiens OX=9606 GN=FIGNL1 PE=1 SV=2	1	7	0	1	7.85	7	1	63979	ENSG00000132436	FIGNL1	0	0	1.137	0.19	0.494984	0.958001	184545	140251	175242	181883	170509	209915
Q04941	Proteolipid protein 2 OS=Homo sapiens OX=9606 GN=PLP2 PE=1 SV=1	1	7	1	1	7.24	7	1	5355	ENSG00000102007	PLP2	0	0	6.735	2.75	8.64384e-10	2.31223e-08			106521	774307	717399	693115
P36873	Serine/threonine-protein phosphatase PP1-gamma catalytic subunit OS=Homo sapiens OX=9606 GN=PPP1CC PE=1 SV=1	1	1	1	1	6.54	1	1	5501	ENSG00000186298	PPP1CC	17	0
Q13595	Transformer-2 protein homolog alpha OS=Homo sapiens OX=9606 GN=TRA2A PE=1 SV=1	1	7	1	1	11.27	7	1	29896	ENSG00000164548	TRA2A	1	0	0.602	-0.73	0.204235	0.830371	248786	209935	200217	110030	142549	149672
Q07960	Rho GTPase-activating protein 1 OS=Homo sapiens OX=9606 GN=ARHGAP1 PE=1 SV=1	1	13	1	1	6.29	13	1	392	ENSG00000175220	ARHGAP1	13	0	0.68	-0.56	0.371997	0.928907	310442	303169	417997	206255	225372	215115
P00390	Glutathione reductase, mitochondrial OS=Homo sapiens OX=9606 GN=GSR PE=1 SV=2	2	5	2	2	8.5	5	2	2936	ENSG00000104687	GSR	11	0	1.246	0.32	0.336388	0.922826	181093	199225	142013	228569	223107	204414
Q92804	TATA-binding protein-associated factor 2N OS=Homo sapiens OX=9606 GN=TAF15 PE=1 SV=1	1	7	1	1	8.02	7	1	8148	ENSG00000270647; ENSG00000276833	TAF15	10	0	0.398	-1.33	0.0112991	0.189015	135052	138138	94475.1	45676.3	42432.9	55022
Q9NS69	Mitochondrial import receptor subunit TOM22 homolog OS=Homo sapiens OX=9606 GN=TOMM22 PE=1 SV=3	1	1	1	1	4.34	1	1	56993	ENSG00000100216	TOMM22	2	0	0.455	-1.14	0.0336161	0.35768	111492	159125	135340	61597.7	62053.2	57003.1
Q6NUK1	Mitochondrial adenyl nucleotide antiporter SLC25A24 OS=Homo sapiens OX=9606 GN=SLC25A24 PE=1 SV=2	1	3	1	1	6.33	3	1	29957	ENSG00000085491; ENSG00000284468	SLC25A24	0	0	1.237	0.31	0.347076	0.922826	296908	307915	320751	396876	347330	385175
P28074	Proteasome subunit beta type-5 OS=Homo sapiens OX=9606 GN=PSMB5 PE=1 SV=3	2	2	2	2	6.92	2	2	5693	ENSG00000100804	PSMB5	62	0	0.565	-0.82	0.144278	0.735132	107677	88178.6	111306	61232.1	60521.9
Q15287	RNA-binding protein with serine-rich domain 1 OS=Homo sapiens OX=9606 GN=RNPS1 PE=1 SV=1	1	2	1	1	11.84	2	1	10921	ENSG00000205937	RNPS1	7	0	1.996	1	0.0161204	0.243252	68951.4	110654	59573	155642	118926	188849
O75477	Erlin-1 OS=Homo sapiens OX=9606 GN=ERLIN1 PE=1 SV=2	1	3	0	1	7.87	3	1	10613	ENSG00000107566	ERLIN1	2	0	1.478	0.56	0.137567	0.716446	118780	88706.8	117173	140364	135297	175554
Q9NQG5	Regulation of nuclear pre-mRNA domain-containing protein 1B OS=Homo sapiens OX=9606 GN=RPRD1B PE=1 SV=1	1	4	1	1	5.97	4	1	58490	ENSG00000101413	RPRD1B	2	0	0.557	-0.84	0.131968	0.701361	105228	131085	127852	64534.5	67873.1	72997.9
P42224	Signal transducer and activator of transcription 1-alpha/beta OS=Homo sapiens OX=9606 GN=STAT1 PE=1 SV=2	1	2	1	1	6.05	2	1	6772	ENSG00000115415	STAT1	83	0	0.794	-0.33	0.673705	0.988776	122364	84507.4	129344	72938.9	82527	102638
P13861	cAMP-dependent protein kinase type II-alpha regulatory subunit OS=Homo sapiens OX=9606 GN=PRKAR2A PE=1 SV=2	1	3	1	1	5.07	3	1	5576	ENSG00000114302	PRKAR2A	22	0	0.896	-0.16	0.960259	0.999055	142431	168968	158443	132612	142865	141920
P62942	Peptidyl-prolyl cis-trans isomerase FKBP1A OS=Homo sapiens OX=9606 GN=FKBP1A PE=1 SV=2	1	7	1	1	8.16	7	1	2280	ENSG00000088832	FKBP1A	14	0	0.799	-0.32	0.689756	0.988776	254295	252877	319470	171458	203236	276368
O43324	Eukaryotic translation elongation factor 1 epsilon-1 OS=Homo sapiens OX=9606 GN=EEF1E1 PE=1 SV=1	1	5	1	1	8.54	5	1	9521	ENSG00000124802	EEF1E1	2	0	1.31	0.39	0.26432	0.865317	334179	354760	440061	434910	472788	576681
O60568	Multifunctional procollagen lysine hydroxylase and glycosyltransferase LH3 OS=Homo sapiens OX=9606 GN=PLOD3 PE=1 SV=1	1	4	1	1	6.05	4	1	8985	ENSG00000106397	PLOD3	3	0	0.619	-0.69	0.236327	0.865317	86277.3	120919	97852.8	69243.8	68703.2	53371.4
P09960	Leukotriene A-4 hydrolase OS=Homo sapiens OX=9606 GN=LTA4H PE=1 SV=2	1	2	1	1	6.18	2	1	4048	ENSG00000111144	LTA4H	12	0	0.01	-6.64	1e-17	2.73721e-16	78244.1	80386.3	66548.7
Q13283	Ras GTPase-activating protein-binding protein 1 OS=Homo sapiens OX=9606 GN=G3BP1 PE=1 SV=1	1	6	1	1	5.52	6	1	10146	ENSG00000145907	G3BP1	3	0	0.838	-0.25	0.800586	0.988776	149335	98006.5	105297	97588.4	82166.3	91412.1
Q92616	Stalled ribosome sensor GCN1 OS=Homo sapiens OX=9606 GN=GCN1 PE=1 SV=7	1	4	1	1	7.43	4	1	10985	ENSG00000089154	GCN1	1	0	1.385	0.47	0.198329	0.829799	104168	122715	104951	152384	140088	169991
P46779	Large ribosomal subunit protein eL28 OS=Homo sapiens OX=9606 GN=RPL28 PE=1 SV=3	1	7	1	1	12.02	7	1	6158	ENSG00000108107	RPL28	14	0	0.987	-0.02	0.805045	0.988776	1.27133e+06	1.25448e+06	1.38306e+06	1.15295e+06	1.2545e+06	1.43867e+06
O00487	26S proteasome non-ATPase regulatory subunit 14 OS=Homo sapiens OX=9606 GN=PSMD14 PE=1 SV=1	1	2	1	1	6.52	2	1	10213	ENSG00000115233	PSMD14	64	0	0.945	-0.08	0.90921	0.998265	199551	195170	165890	150433	193706	184420
O15131	Importin subunit alpha-6 OS=Homo sapiens OX=9606 GN=KPNA5 PE=1 SV=3	1	2	0	1	5.12	2	1	3841	ENSG00000196911	KPNA5	2	0	1.001	0	0.771853	0.988776	89932.7	29963.4	108445	98830.1		79203.3
P09661	U2 small nuclear ribonucleoprotein A' OS=Homo sapiens OX=9606 GN=SNRPA1 PE=1 SV=2	1	1	1	1	8.62	1	1	6627	ENSG00000131876	SNRPA1	3	0	0.736	-0.44	0.514885	0.969069	64166.5	56515	77269.4	56878.7	39152.8	51642.3
Q9BVC6	Voltage-gated monoatomic cation channel TMEM109 OS=Homo sapiens OX=9606 GN=TMEM109 PE=1 SV=1	1	4	1	1	10.48	4	1	79073	ENSG00000110108	TMEM109	0	0	1.355	0.44	0.222774	0.8404	405873	263891	221166	331306	357632	374754
Q99426	Tubulin-folding cofactor B OS=Homo sapiens OX=9606 GN=TBCB PE=1 SV=2	1	9	1	1	5.15	9	1	1155	ENSG00000105254	TBCB	1	0	0.01	-6.64	1e-17	2.73721e-16	78229	71054.3	180605
O60749	Sorting nexin-2 OS=Homo sapiens OX=9606 GN=SNX2 PE=1 SV=2	1	3	1	1	5.12	3	1	6643	ENSG00000205302	SNX2	1	0	1.154	0.21	0.46822	0.958001		136735	144220	179634	161988	145802
P62136	Serine/threonine-protein phosphatase PP1-alpha catalytic subunit OS=Homo sapiens OX=9606 GN=PPP1CA PE=1 SV=1	1	1	1	1	6.33	1	1	5499	ENSG00000172531	PPP1CA	15	0	0.838	-0.26	0.798993	0.988776	356337	405315	408507	326366	339577	340411
O43684	Mitotic checkpoint protein BUB3 OS=Homo sapiens OX=9606 GN=BUB3 PE=1 SV=1	1	3	1	1	6.84	3	1	9184	ENSG00000154473	BUB3	12	0	0.431	-1.21	0.0220176	0.291177	83114.7	90504.4	90209.4		38899.9
Q9Y5A9	YTH domain-containing family protein 2 OS=Homo sapiens OX=9606 GN=YTHDF2 PE=1 SV=2	1	2	1	1	8.79	2	1	51441	ENSG00000198492	YTHDF2	0	0	0.97	-0.04	0.845923	0.988776	107184	137565	124669	120930	130231	106679
P47914	Large ribosomal subunit protein eL29 OS=Homo sapiens OX=9606 GN=RPL29 PE=1 SV=2	1	6	1	1	11.66	6	1	6159	ENSG00000162244	RPL29	14	0	0.582	-0.78	0.169645	0.795505	676364	795474	463094	393360	340261	394997
P67870	Casein kinase II subunit beta OS=Homo sapiens OX=9606 GN=CSNK2B PE=1 SV=1	1	1	1	1	5.55	1	1	1460	ENSG00000204435; ENSG00000206406; ENSG00000224398; ENSG00000224774; ENSG00000228875; ENSG00000230700; ENSG00000232960	CSNK2B	21	0	0.93	-0.1	0.948427	0.999055	58930	84995.4	49743.6	55289.9	61517.5	46252.8
O60888	Protein CutA OS=Homo sapiens OX=9606 GN=CUTA PE=1 SV=2	1	9	1	1	5.5	9	1	51596	ENSG00000112514; ENSG00000226492	CUTA	0	0	1.186	0.25	0.417487	0.950097	295600	326985	370340	387850	367997	392539
P62906	Large ribosomal subunit protein uL1 OS=Homo sapiens OX=9606 GN=RPL10A PE=1 SV=2	1	5	1	1	9.94	5	1	4736	ENSG00000198755	RPL10A	15	0	0.854	-0.23	0.845107	0.988776	607240	751498	627039	610187	535939	518690
O75323	Protein NipSnap homolog 2 OS=Homo sapiens OX=9606 GN=NIPSNAP2 PE=1 SV=1	1	1	1	1	9.36	1	1	2631	ENSG00000146729	NIPSNAP2	2	0	0.589	-0.76	0.181794	0.825075	81606.5	76132.8	116235	48694	45151.3	48054.4
P10768	S-formylglutathione hydrolase OS=Homo sapiens OX=9606 GN=ESD PE=1 SV=2	1	13	1	1	7.02	13	1	2098	ENSG00000139684	ESD	2	0	0.89	-0.17	0.943719	0.999055	178557	196732	250084	158857	176352	179280
P62495	Eukaryotic peptide chain release factor subunit 1 OS=Homo sapiens OX=9606 GN=ETF1 PE=1 SV=3	1	2	1	1	5.71	2	1	2107	ENSG00000120705	ETF1	6	0	1.095	0.13	0.571805	0.983246	178184	166629	204529	188911	195087	222366
Q93008	Probable ubiquitin carboxyl-terminal hydrolase FAF-X OS=Homo sapiens OX=9606 GN=USP9X PE=1 SV=4	1	7	1	1	5.8	7	1	8239	ENSG00000124486	USP9X	9	0	0.39	-1.36	0.00943818	0.173574	75892.1	90097.5	71249.3	17663.7	31252.9	35163.1
Q9UHX1	Poly(U)-binding-splicing factor PUF60 OS=Homo sapiens OX=9606 GN=PUF60 PE=1 SV=1	1	6	1	1	5.29	6	1	22827	ENSG00000179950	PUF60	1	0	0.803	-0.32	0.700077	0.988776	161090	189023	158916	128880	150920	129334
Q01469	Fatty acid-binding protein 5 OS=Homo sapiens OX=9606 GN=FABP5 PE=1 SV=3	1	6	1	1	7.01	6	1	2171	ENSG00000164687	FABP5	5	0	0.688	-0.54	0.390684	0.943672	126344	64730	117877	85360.4	81099.8	77723.8
Q9H2M9	Rab3 GTPase-activating protein non-catalytic subunit OS=Homo sapiens OX=9606 GN=RAB3GAP2 PE=1 SV=1	1	1	1	1	5.62	1	1	25782	ENSG00000118873	RAB3GAP2	2	0	0.961	-0.06	0.867196	0.988776	57425.3	79094.5	64160.9	56629.1	67885	61688.2
Q15785	Mitochondrial import receptor subunit TOM34 OS=Homo sapiens OX=9606 GN=TOMM34 PE=1 SV=2	1	1	1	1	8.98	1	1	10953	ENSG00000025772	TOMM34	0	0	0.01	-6.64	1e-17	2.73721e-16	60715	46333.9	62956.9
P31949	Protein S100-A11 OS=Homo sapiens OX=9606 GN=S100A11 PE=1 SV=2	1	6	1	1	7.12	6	1	6282	ENSG00000163191	S100A11	1	0	1.198	0.26	0.400601	0.943672	175651	81729.9	132489	141649	167020	158684
P53004	Biliverdin reductase A OS=Homo sapiens OX=9606 GN=BLVRA PE=1 SV=2	1	3	1	1	6.44	3	1	644	ENSG00000106605	BLVRA	3	0	1.399	0.48	0.188197	0.829028	168031	216950	256714	279619	303447	309397
P38117	Electron transfer flavoprotein subunit beta OS=Homo sapiens OX=9606 GN=ETFB PE=1 SV=3	1	2	1	1	8.1	2	1	2109	ENSG00000105379	ETFB	2	0	0.776	-0.37	0.625112	0.988776	153465	128305	147692	99594	130014	104427
P18583	Protein SON OS=Homo sapiens OX=9606 GN=SON PE=1 SV=4	1	5	1	1	5.64	5	1	6651	ENSG00000159140	SON	0	0	0.775	-0.37	0.622118	0.988776	65315	88102.8	97627.3	58914	67325.7	75676.5
P43897	Elongation factor Ts, mitochondrial OS=Homo sapiens OX=9606 GN=TSFM PE=1 SV=2	1	1	1	1	8.38	1	1	10102	ENSG00000123297	TSFM	1	0	0.01	-6.64	1e-17	2.73721e-16	41841.4	56526.9	36239.4
O15446	DNA-directed RNA polymerase I subunit RPA34 OS=Homo sapiens OX=9606 GN=POLR1G PE=1 SV=1	1	3	1	1	8.51	3	1	10849	ENSG00000117877	POLR1G	6	0	0.846	-0.24	0.822095	0.988776	94027.9	113459	101685	69854.8	109305
P52815	Large ribosomal subunit protein bL12m OS=Homo sapiens OX=9606 GN=MRPL12 PE=1 SV=2	1	3	1	1	8.87	3	1	6182	ENSG00000262814	MRPL12	4	0	0.452	-1.15	0.0317464	0.356302	59790.8		101546	35199.5
O00170	AH receptor-interacting protein OS=Homo sapiens OX=9606 GN=AIP PE=1 SV=3	1	9	1	1	6.42	9	1	9049	ENSG00000110711	AIP	5	0	1.173	0.23	0.437341	0.950097	172654	142967	160785	167702	204741	181517
P38159	RNA-binding motif protein, X chromosome OS=Homo sapiens OX=9606 GN=RBMX PE=1 SV=3	1	1	0	1	10.05	1	1	27316	ENSG00000147274	RBMX	8	0	1.022	0.03	0.722807	0.988776	74638.7	121986	59646.7	60966.2	77144.6	81017.6
P40429	Large ribosomal subunit protein uL13 OS=Homo sapiens OX=9606 GN=RPL13A PE=1 SV=2	1	3	1	1	10.93	3	1	23521	ENSG00000142541	RPL13A	15	0	0.737	-0.44	0.51858	0.969069	338072	146000	278980	209607	187336	205743
Q9Y5L4	Mitochondrial import inner membrane translocase subunit Tim13 OS=Homo sapiens OX=9606 GN=TIMM13 PE=1 SV=1	1	3	1	1	8.18	3	1	26517	ENSG00000099800	TIMM13	1	0	1.341	0.42	0.234945	0.865317	62650.7	52221.7	56387.2	82166.3	70049.3	77461.8
P62917	Large ribosomal subunit protein uL2 OS=Homo sapiens OX=9606 GN=RPL8 PE=1 SV=2	1	6	1	1	11.03	6	1	6132	ENSG00000161016	RPL8	15	0	1.542	0.63	0.106167	0.642685	506350	390404	426790	658284	646509	766876
Q9Y2W1	Thyroid hormone receptor-associated protein 3 OS=Homo sapiens OX=9606 GN=THRAP3 PE=1 SV=2	1	4	1	1	10.15	4	1	9967	ENSG00000054118	THRAP3	3	0	0.66	-0.6	0.324788	0.91893	99617.2	113181	87793.8	65769.7	60901.5	68539.7
Q9NQR4	Omega-amidase NIT2 OS=Homo sapiens OX=9606 GN=NIT2 PE=1 SV=1	1	1	1	1	7.21	1	1	56954	ENSG00000114021	NIT2	1	0	0.538	-0.9	0.106477	0.642685	50798.8	49587.5	65995.1		26982.7	34120.4
P62316	Small nuclear ribonucleoprotein Sm D2 OS=Homo sapiens OX=9606 GN=SNRPD2 PE=1 SV=1	1	5	1	1	9.91	5	1	6633	ENSG00000125743	SNRPD2	5	0	0.914	-0.13	0.990188	0.999055	487379	547580	384277	351254	418220	596889
P14854	Cytochrome c oxidase subunit 6B1 OS=Homo sapiens OX=9606 GN=COX6B1 PE=1 SV=2	1	6	1	1	7.05	6	1	1340	ENSG00000126267	COX6B1	7	0	1.099	0.14	0.563092	0.983246	232523	321567	290719	273433	353552	318523
Q9NR45	Sialic acid synthase OS=Homo sapiens OX=9606 GN=NANS PE=1 SV=2	1	7	1	1	6.74	7	1	54187	ENSG00000095380	NANS	2	0	1.391	0.48	0.193572	0.829028	269974	252261	265907	360992	351016	448051
Q99627	COP9 signalosome complex subunit 8 OS=Homo sapiens OX=9606 GN=COPS8 PE=1 SV=1	1	4	1	1	5.38	4	1	10920	ENSG00000198612	COPS8	6	0	0.577	-0.79	0.161975	0.790584	103255	108678	97119.9	57235	73582.8	56022.1
Q00325	Solute carrier family 25 member 3 OS=Homo sapiens OX=9606 GN=SLC25A3 PE=1 SV=2	1	7	1	1	9.38	7	1	5250	ENSG00000075415	SLC25A3	0	0	0.535	-0.9	0.103732	0.642685	622663	795966	471056	289054	333359	425781
O15260	Surfeit locus protein 4 OS=Homo sapiens OX=9606 GN=SURF4 PE=1 SV=3	1	2	1	1	7.78	2	1	6836	ENSG00000148248; ENSG00000280951	SURF4	2	0	1.239	0.31	0.345005	0.922826	291621	181372	243649	310625	283072	301872
P00441	Superoxide dismutase [Cu-Zn] OS=Homo sapiens OX=9606 GN=SOD1 PE=1 SV=2	1	3	1	1	6.13	3	1	6647	ENSG00000142168	SOD1	17	0	1.386	0.47	0.197809	0.829799	309434	212961	122889	235522	295147	297982
P42677	Small ribosomal subunit protein eS27 OS=Homo sapiens OX=9606 GN=RPS27 PE=1 SV=3	1	12	0	1	9.45	12	1	6232	ENSG00000177954	RPS27	25	0	0.678	-0.56	0.365206	0.924404	1.03552e+06	938435	905323	635794	637088	626075
P19623	Spermidine synthase OS=Homo sapiens OX=9606 GN=SRM PE=1 SV=1	1	2	1	1	5.49	2	1	6723	ENSG00000116649	SRM	3	0	1.886	0.92	0.025616	0.317368	199789	196618	227939	331656	396531	429894
O00232	26S proteasome non-ATPase regulatory subunit 12 OS=Homo sapiens OX=9606 GN=PSMD12 PE=1 SV=3	1	4	1	1	7.65	4	1	5718	ENSG00000197170	PSMD12	65	0	0.821	-0.29	0.750229	0.988776	144569	113620	179074	146944	113582	117840
Q00341	Vigilin OS=Homo sapiens OX=9606 GN=HDLBP PE=1 SV=3	1	4	1	1	6.87	4	1	3069	ENSG00000115677	HDLBP	2	0	0.861	-0.22	0.865308	0.988776	101228	103087	115992	99913.4	83005.5	93758.3
P13995	Bifunctional methylenetetrahydrofolate dehydrogenase/cyclohydrolase, mitochondrial OS=Homo sapiens OX=9606 GN=MTHFD2 PE=1 SV=2	1	3	1	1	8.73	3	1	10797	ENSG00000065911	MTHFD2	4	0	1.585	0.66	0.0892057	0.581895	147730	124580	146291	161775	231906	243664
Q9UI30	Multifunctional methyltransferase subunit TRM112-like protein OS=Homo sapiens OX=9606 GN=TRMT112 PE=1 SV=1	1	3	1	1	5.26	3	1	51504	ENSG00000173113	TRMT112	4	0	0.646	-0.63	0.293545	0.899747	86647.2	67298.9	59990.8	42316.2	47008.7	43489.8
O43396	Thioredoxin-like protein 1 OS=Homo sapiens OX=9606 GN=TXNL1 PE=1 SV=3	1	4	1	1	4.96	4	1	9352	ENSG00000091164	TXNL1	7	0	1.422	0.51	0.171589	0.80143	162530	271742	151630	244967	231159	216092
O60840	Voltage-dependent L-type calcium channel subunit alpha-1F OS=Homo sapiens OX=9606 GN=CACNA1F PE=1 SV=2	1	1	1	1	6.1	1	1	778	ENSG00000102001	CACNA1F	5	0	1.69	0.76	0.0580416	0.487821	283176	248032	137947	478516	383232	344180
P57740	Nuclear pore complex protein Nup107 OS=Homo sapiens OX=9606 GN=NUP107 PE=1 SV=1	1	1	1	1	5.43	1	1	57122	ENSG00000111581	NUP107	37	0	0.459	-1.12	0.0360487	0.375481	34768.7	70215.9	51080.2	25941		21223
P36543	V-type proton ATPase subunit E 1 OS=Homo sapiens OX=9606 GN=ATP6V1E1 PE=1 SV=1	1	1	1	1	8	1	1	529	ENSG00000131100	ATP6V1E1	7	0	0.942	-0.09	0.916088	0.998508	149865	137558	150293	119594	169149	141210
P13674	Prolyl 4-hydroxylase subunit alpha-1 OS=Homo sapiens OX=9606 GN=P4HA1 PE=1 SV=2	1	3	1	1	6.01	3	1	5033	ENSG00000122884	P4HA1	2	0	0.722	-0.47	0.478452	0.958001	73357.4	73408	81991	42825.8	73440.5	53031.1
P55060	Exportin-2 OS=Homo sapiens OX=9606 GN=CSE1L PE=1 SV=3	1	6	1	1	5.77	6	1	1434	ENSG00000124207	CSE1L	0	0	0.454	-1.14	0.0327284	0.356582	264512	142513	183768	80342.6	88300.6	83346
P49458	Signal recognition particle 9 kDa protein OS=Homo sapiens OX=9606 GN=SRP9 PE=1 SV=2	1	10	1	1	7.97	10	1	6726	ENSG00000143742	SRP9	1	0	0.756	-0.4	0.569285	0.983246	681612	897173	890750	678359	588230	649010
Q9BVK6	Transmembrane emp24 domain-containing protein 9 OS=Homo sapiens OX=9606 GN=TMED9 PE=1 SV=2	1	1	0	1	8.02	1	1	54732	ENSG00000184840	TMED9	3	0	0.88	-0.18	0.916662	0.998508	83701.3	67611.3	65973.8	59487.3	49458.2	94855.4
Q99733	Nucleosome assembly protein 1-like 4 OS=Homo sapiens OX=9606 GN=NAP1L4 PE=1 SV=1	1	2	1	1	4.69	2	1	4676	ENSG00000205531; ENSG00000273562	NAP1L4	0	0	0.442	-1.18	0.026668	0.320289	54162.8	61579	45583.9	23924.6
O60502	Protein O-GlcNAcase OS=Homo sapiens OX=9606 GN=OGA PE=1 SV=2	1	1	1	1	4.91	1	1	10724	ENSG00000198408	OGA	0	0	0.01	-6.64	1e-17	2.73721e-16	45376.8	65670.8	59303.5
Q13630	GDP-L-fucose synthase OS=Homo sapiens OX=9606 GN=GFUS PE=1 SV=1	1	5	1	1	6.6	5	1	7264	ENSG00000104522; ENSG00000278243	GFUS	1	0	1.031	0.04	0.702731	0.988776	279008	421910	382402	353234	435049	314511
P30419	Glycylpeptide N-tetradecanoyltransferase 1 OS=Homo sapiens OX=9606 GN=NMT1 PE=1 SV=2	1	2	1	1	7.8	2	1	4836	ENSG00000136448	NMT1	3	0	1.265	0.34	0.313978	0.914326	140410	131828	135438	177553	158524	173303
Q96GQ7	Probable ATP-dependent RNA helicase DDX27 OS=Homo sapiens OX=9606 GN=DDX27 PE=1 SV=2	1	1	1	1	9.28	1	1	55661		DDX27	0	0	1.39	0.48	0.194403	0.829028	78640.2	86544.7	83635.6		116285
O95571	Persulfide dioxygenase ETHE1, mitochondrial OS=Homo sapiens OX=9606 GN=ETHE1 PE=1 SV=2	1	3	1	1	6.83	3	1	23474	ENSG00000105755	ETHE1	1	0	1.048	0.07	0.666911	0.988776	146410	109262	123234	130136	114472	141892
Q92734	Protein TFG OS=Homo sapiens OX=9606 GN=TFG PE=1 SV=2	1	1	1	1	5.1	1	1	10342	ENSG00000114354	TFG	2	0	0.845	-0.24	0.818811	0.988776	108261	201492	112290	130725	125459	91462.6
O60925	Prefoldin subunit 1 OS=Homo sapiens OX=9606 GN=PFDN1 PE=1 SV=2	1	3	1	1	6.81	3	1	5201	ENSG00000113068	PFDN1	2	0	0.952	-0.07	0.891048	0.998265	345597	530134	424031	424954	384148	403687
P31947	14-3-3 protein sigma OS=Homo sapiens OX=9606 GN=SFN PE=1 SV=1	1	2	1	1	4.74	2	1	2810	ENSG00000175793	SFN	16	0	0.448	-1.16	0.0300214	0.346424	124348	142558	137952	61868.3	69284.9	50765.7
P26006	Integrin alpha-3 OS=Homo sapiens OX=9606 GN=ITGA3 PE=1 SV=5	1	3	1	1	6.77	3	1	3675	ENSG00000005884	ITGA3	17	0
Q9UQE7	Structural maintenance of chromosomes protein 3 OS=Homo sapiens OX=9606 GN=SMC3 PE=1 SV=2	1	2	1	1	7.18	2	1	9126	ENSG00000108055	SMC3	15	0	0.01	-6.64	1e-17	2.73721e-16	40752.7	63639.6	99374
Q8TF09	Dynein light chain roadblock-type 2 OS=Homo sapiens OX=9606 GN=DYNLRB2 PE=1 SV=1	1	2	0	1	7.5	2	1	83657	ENSG00000168589	DYNLRB2	4	0	1.081	0.11	0.599156	0.988776	402297	540797	612822	578515	662303	540632
Q13617	Cullin-2 OS=Homo sapiens OX=9606 GN=CUL2 PE=1 SV=2	1	1	1	1	6.92	1	1	8453	ENSG00000108094	CUL2	6	0	0.686	-0.54	0.385017	0.940176	52371.3	43740.4	46411.1	31904	35910.5	25138.2
P09496	Clathrin light chain A OS=Homo sapiens OX=9606 GN=CLTA PE=1 SV=1	1	1	1	1	4.51	1	1	1211	ENSG00000122705	CLTA	17	0	2.421	1.28	0.0027212	0.0571938	83447.5		41117.7	133660	130244	154442
P24666	Low molecular weight phosphotyrosine protein phosphatase OS=Homo sapiens OX=9606 GN=ACP1 PE=1 SV=3	1	2	1	1	6.74	2	1	52	ENSG00000143727	ACP1	1	0	1.744	0.8	0.0462897	0.421792	259123	290857	328672	462908	530487	507361
P18754	Regulator of chromosome condensation OS=Homo sapiens OX=9606 GN=RCC1 PE=1 SV=1	1	4	1	1	7.52	4	1	1104	ENSG00000180198	RCC1	4	0	0.904	-0.14	0.983888	0.999055	195510	189072	207818	207674	163904	176824
Q08188	Protein-glutamine gamma-glutamyltransferase E OS=Homo sapiens OX=9606 GN=TGM3 PE=1 SV=4	1	1	1	1	5.86	1	1	7053	ENSG00000125780	TGM3	0	0
Q15257	Serine/threonine-protein phosphatase 2A activator OS=Homo sapiens OX=9606 GN=PTPA PE=1 SV=3	1	3	1	1	5.94	3	1	5524	ENSG00000119383	PTPA	7	0	0.985	-0.02	0.808137	0.988776	305926	280909	296215	301483	275899	298179
Q07955	Serine/arginine-rich splicing factor 1 OS=Homo sapiens OX=9606 GN=SRSF1 PE=1 SV=2	1	14	1	1	10.36	14	1	6426	ENSG00000136450	SRSF1	7	0	1.318	0.4	0.256461	0.865317	202495	243764	206664	272469	272403	279790
P51571	Translocon-associated protein subunit delta OS=Homo sapiens OX=9606 GN=SSR4 PE=1 SV=1	1	2	1	1	6.15	2	1	6748	ENSG00000180879	SSR4	2	0	1.131	0.18	0.506212	0.964096	267504	323674	341652	286871	386388	379232
Q9BXP5	Serrate RNA effector molecule homolog OS=Homo sapiens OX=9606 GN=SRRT PE=1 SV=1	1	2	1	1	5.96	2	1	51593	ENSG00000087087	SRRT	2	0	0.729	-0.46	0.496969	0.958001	96927.6	112707	146860	72126.5	78025.8	107121
Q15334	Lethal(2) giant larvae protein homolog 1 OS=Homo sapiens OX=9606 GN=LLGL1 PE=1 SV=3	1	1	1	1	6.29	1	1	3996	ENSG00000131899	LLGL1	1	0	1.086	0.12	0.589415	0.988235	47637.7	53114.8	48164.5	41136.3	52293	61234.8
P49770	Translation initiation factor eIF2B subunit beta OS=Homo sapiens OX=9606 GN=EIF2B2 PE=1 SV=3	1	1	1	1	6.16	1	1	8892	ENSG00000119718	EIF2B2	5	0
Q16740	ATP-dependent Clp protease proteolytic subunit, mitochondrial OS=Homo sapiens OX=9606 GN=CLPP PE=1 SV=1	1	1	1	1	8.09	1	1	8192	ENSG00000125656	CLPP	2	0	1.328	0.41	0.247393	0.865317	75666.9	84287.5	98608.5	112627	87478.5	130940
O75607	Nucleoplasmin-3 OS=Homo sapiens OX=9606 GN=NPM3 PE=1 SV=3	1	3	1	1	4.63	3	1	10360	ENSG00000107833	NPM3	0	0	1.085	0.12	0.590287	0.98829	137402	149836	184707	177715	162612	159120
Q6YN16	Hydroxysteroid dehydrogenase-like protein 2 OS=Homo sapiens OX=9606 GN=HSDL2 PE=1 SV=1	1	3	1	1	7.99	3	1	84263	ENSG00000119471	HSDL2	0	0	1.508	0.59	0.121827	0.670735	71741.1	71137.6	100005	132355	107297	145443
P49006	MARCKS-related protein OS=Homo sapiens OX=9606 GN=MARCKSL1 PE=1 SV=2	1	2	1	1	4.67	2	1	65108	ENSG00000175130	MARCKSL1	0	0	0.721	-0.47	0.475152	0.958001	55271.2	71998.4	35347.7	39859.4	35337.4	44363.4
Q5T200	Zinc finger CCCH domain-containing protein 13 OS=Homo sapiens OX=9606 GN=ZC3H13 PE=1 SV=1	1	1	1	1	9.42	1	1	23091	ENSG00000123200	ZC3H13	0	0	0.01	-6.64	1e-17	2.73721e-16	6317.75	12358
Q969G3	SWI/SNF-related matrix-associated actin-dependent regulator of chromatin subfamily E member 1 OS=Homo sapiens OX=9606 GN=SMARCE1 PE=1 SV=2	1	2	1	1	4.88	2	1	6605	ENSG00000073584	SMARCE1	6	0	0.969	-0.05	0.848813	0.988776	74564.5	78525.7	118231	75232.4	76078.5	91367.8
Q9UKY7	Protein CDV3 homolog OS=Homo sapiens OX=9606 GN=CDV3 PE=1 SV=1	1	3	1	1	6.4	3	1	55573	ENSG00000091527	CDV3	0	0	1.009	0.01	0.753544	0.988776	111614	189521	79446.8	111334	112576	141068
P81605	Dermcidin OS=Homo sapiens OX=9606 GN=DCD PE=1 SV=2	1	5	1	1	6.54	5	1	117159	ENSG00000161634	DCD	1	0	1.394	0.48	0.191739	0.829028	50835.6	44540.3		66328.1	54758.8	89105.1
Q9Y333	U6 snRNA-associated Sm-like protein LSm2 OS=Homo sapiens OX=9606 GN=LSM2 PE=1 SV=1	1	1	1	1	6.52	1	1	57819	ENSG00000172850; ENSG00000204392; ENSG00000224979; ENSG00000225998; ENSG00000231502; ENSG00000236826	LSM2	3	0	0.01	-6.64	1e-17	2.73721e-16	79976.9	54859.9	72085.8
P20645	Cation-dependent mannose-6-phosphate receptor OS=Homo sapiens OX=9606 GN=M6PR PE=1 SV=1	1	3	1	1	5.83	3	1	4074	ENSG00000003056	M6PR	5	0	0.01	-6.64	1e-17	2.73721e-16	64853.2	56763.8	44553.3
Q5JRX3	Presequence protease, mitochondrial OS=Homo sapiens OX=9606 GN=PITRM1 PE=1 SV=3	1	1	1	1	6.92	1	1	10531	ENSG00000107959	PITRM1	1	0	0.01	-6.64	1e-17	2.73721e-16	47083.7	66419.7	56525.7
Q96S97	Myeloid-associated differentiation marker OS=Homo sapiens OX=9606 GN=MYADM PE=1 SV=2	1	4	1	1	8.15	4	1	91663	ENSG00000179820	MYADM	0	0	0.01	-6.64	1e-17	2.73721e-16	67653	34966.7	23471.1
P29218	Inositol monophosphatase 1 OS=Homo sapiens OX=9606 GN=IMPA1 PE=1 SV=1	1	2	1	1	5.26	2	1	3612	ENSG00000133731	IMPA1	1	0	0.797	-0.33	0.684723	0.988776	91448	84564.5	58533.3	71420.2	46676.3	71782.2
Q9Y3D9	Small ribosomal subunit protein mS23 OS=Homo sapiens OX=9606 GN=MRPS23 PE=1 SV=2	1	2	1	1	8.9	2	1	51649	ENSG00000181610	MRPS23	3	0	1.101	0.14	0.560031	0.983246	109912	136019	176178	149771	125329	179396
O94760	N(G),N(G)-dimethylarginine dimethylaminohydrolase 1 OS=Homo sapiens OX=9606 GN=DDAH1 PE=1 SV=3	1	3	1	1	5.81	3	1	23576	ENSG00000153904	DDAH1	3	0	1.198	0.26	0.400771	0.943672		450830	353762	423146	506634	540574
Q9BPX5	Actin-related protein 2/3 complex subunit 5-like protein OS=Homo sapiens OX=9606 GN=ARPC5L PE=1 SV=1	1	4	1	1	6.6	4	1	81873	ENSG00000136950	ARPC5L	2	0	1.739	0.8	0.0474112	0.425977	136616	108546	168887	234755	252987	237522
Q9H307	Pinin OS=Homo sapiens OX=9606 GN=PNN PE=1 SV=5	1	6	1	1	7.14	6	1	5411	ENSG00000100941	PNN	1	0	1.28	0.36	0.29606	0.902168	99283.8	120380	176504	183300	148990	154124
O75533	Splicing factor 3B subunit 1 OS=Homo sapiens OX=9606 GN=SF3B1 PE=1 SV=3	1	1	1	1	7.09	1	1	23451	ENSG00000115524	SF3B1	5	0	0.627	-0.67	0.252885	0.865317	28850.5	51472.4	32209.9	21442.9	18086.5	24787.3
Q86VP6	Cullin-associated NEDD8-dissociated protein 1 OS=Homo sapiens OX=9606 GN=CAND1 PE=1 SV=2	1	2	1	1	5.78	2	1	55832	ENSG00000111530	CAND1	4	0	0.87	-0.2	0.890389	0.998265	170046	90836.4	117371	97636.9	102157	122790
P69905	Hemoglobin subunit alpha OS=Homo sapiens OX=9606 GN=HBA1 PE=1 SV=2	1	5	1	1	8.68	5	1	3039; 3040	ENSG00000188536; ENSG00000206172	HBA1; HBA2	9	0	1.508	0.59	0.121952	0.670735	566146	821886	610379	853777	997094	932487
P48147	Prolyl endopeptidase OS=Homo sapiens OX=9606 GN=PREP PE=1 SV=2	1	3	1	1	5.86	3	1	5550	ENSG00000085377	PREP	0	0	0.783	-0.35	0.642822	0.988776	51521	65949.8	61784.4	39791.6	66688	48349.4
P0C7P4	Putative cytochrome b-c1 complex subunit Rieske-like protein 1 OS=Homo sapiens OX=9606 GN=UQCRFS1P1 PE=5 SV=1	1	2	0	1	8.87	2	1			UQCRFS1P1	0	0	1.138	0.19	0.493395	0.958001	143026		179027	169706	195539	184232
P33992	DNA replication licensing factor MCM5 OS=Homo sapiens OX=9606 GN=MCM5 PE=1 SV=5	1	2	1	1	8.37	2	1	4174	ENSG00000100297	MCM5	10	0
Q02978	Mitochondrial 2-oxoglutarate/malate carrier protein OS=Homo sapiens OX=9606 GN=SLC25A11 PE=1 SV=3	1	3	1	1	9.91	3	1	8402	ENSG00000108528	SLC25A11	2	0	0.74	-0.43	0.525157	0.969069	77565.5	86086.5	46315.5	58452.6	47202.9	57392.5
P49792	E3 SUMO-protein ligase RanBP2 OS=Homo sapiens OX=9606 GN=RANBP2 PE=1 SV=2	1	2	1	1	6.2	2	1	5903	ENSG00000153201	RANBP2	35	0	0.448	-1.16	0.0297957	0.346424	71513.9	86199.6	71778.9	31133	38620.7	37040
P02786	Transferrin receptor protein 1 OS=Homo sapiens OX=9606 GN=TFRC PE=1 SV=2	1	2	1	1	6.61	2	1	7037	ENSG00000072274	TFRC	21	0	1.543	0.63	0.106083	0.642685	92345.1	114753	108578	153599	177018	162761
P35244	Replication protein A 14 kDa subunit OS=Homo sapiens OX=9606 GN=RPA3 PE=1 SV=1	1	5	1	1	5.08	5	1	6119	ENSG00000106399	RPA3	36	0	1.021	0.03	0.724711	0.988776	415545	450027	537655	459601	458816	518836
P13987	CD59 glycoprotein OS=Homo sapiens OX=9606 GN=CD59 PE=1 SV=1	1	1	1	1	6.48	1	1	966	ENSG00000085063	CD59	7	0	0.659	-0.6	0.323113	0.91893	55310.3	49197.3	35116.3		23732.7	35594.5
P61163	Alpha-centractin OS=Homo sapiens OX=9606 GN=ACTR1A PE=1 SV=1	1	4	1	1	6.64	4	1	10121	ENSG00000138107	ACTR1A	12	0	0.783	-0.35	0.644827	0.988776	213931	110230	209104	163784
Q10713	Mitochondrial-processing peptidase subunit alpha OS=Homo sapiens OX=9606 GN=PMPCA PE=1 SV=2	1	1	1	1	6.92	1	1	23203	ENSG00000165688	PMPCA	3	0	1.054	0.08	0.653719	0.988776	64121.5	110695	63477.1	66899.9	81571.1	108687
P21281	V-type proton ATPase subunit B, brain isoform OS=Homo sapiens OX=9606 GN=ATP6V1B2 PE=1 SV=3	1	4	1	1	5.81	4	1	526	ENSG00000147416	ATP6V1B2	5	0	0.79	-0.34	0.663318	0.988776	128239	120015	120539	95207	114060	93446.5
P18031	Tyrosine-protein phosphatase non-receptor type 1 OS=Homo sapiens OX=9606 GN=PTPN1 PE=1 SV=1	1	1	1	1	6.27	1	1	5770	ENSG00000196396	PTPN1	14	0	1.351	0.43	0.226661	0.846921	65237.7	43418.7	54483.6	72746.1	80419.5	73592.8
Q96N67	Dedicator of cytokinesis protein 7 OS=Homo sapiens OX=9606 GN=DOCK7 PE=1 SV=4	1	1	1	1	6.8	1	1	85440	ENSG00000116641	DOCK7	4	0	0.473	-1.08	0.044954	0.413366	87661.8	59551.6	89998.8	42591.1	38683.4	37620.2
Q99471	Prefoldin subunit 5 OS=Homo sapiens OX=9606 GN=PFDN5 PE=1 SV=2	1	4	1	1	6.33	4	1	5204	ENSG00000123349; ENSG00000291834	PFDN5	2	0	0.777	-0.36	0.626209	0.988776	87500.3	115766	91139	77696	67954.5	74608.6
P80723	Brain acid soluble protein 1 OS=Homo sapiens OX=9606 GN=BASP1 PE=1 SV=2	1	2	1	1	4.63	2	1	10409	ENSG00000176788	BASP1	1	0	0.75	-0.42	0.551413	0.983246	106076	253451	76972.8	93475.9	79513.2	71714.6
Q9HDC9	Adipocyte plasma membrane-associated protein OS=Homo sapiens OX=9606 GN=APMAP PE=1 SV=2	1	3	1	1	6.16	3	1	57136	ENSG00000101474	APMAP	1	0	0.637	-0.65	0.27471	0.865317	261195	267305	244788	200962	166497	111584
Q9UBQ7	Glyoxylate reductase/hydroxypyruvate reductase OS=Homo sapiens OX=9606 GN=GRHPR PE=1 SV=1	1	2	1	1	7.39	2	1	9380	ENSG00000137106	GRHPR	1	0	1.178	0.24	0.429158	0.950097	137760	141780	104709	143572	167068	134704
P10515	Dihydrolipoyllysine-residue acetyltransferase component of pyruvate dehydrogenase complex, mitochondrial OS=Homo sapiens OX=9606 GN=DLAT PE=1 SV=3	1	2	1	1	7.84	2	1	1737	ENSG00000150768	DLAT	8	0	1.232	0.3	0.35426	0.922826	104427	101417	140821	139571	140850	124917
Q9UGM3	Deleted in malignant brain tumors 1 protein OS=Homo sapiens OX=9606 GN=DMBT1 PE=1 SV=2	1	1	1	1	5.44	1	1	1755	ENSG00000187908	DMBT1	1	0	1.345	0.43	0.231657	0.862849	20856.8	19424.2	17482.7	29687.2		22221.2
O60437	Periplakin OS=Homo sapiens OX=9606 GN=PPL PE=1 SV=4	1	1	1	1	5.6	1	1	5493	ENSG00000118898	PPL	2	0	0.921	-0.12	0.970645	0.999055	35337.7	34022.6	49435.8	42796.5	33199.7	31348.5
P02792	Ferritin light chain OS=Homo sapiens OX=9606 GN=FTL PE=1 SV=2	1	5	1	1	5.78	5	1	2512	ENSG00000087086	FTL	9	0	1.307	0.39	0.267782	0.865317	141992	209828	193163	257587	236801	252467
P14635	G2/mitotic-specific cyclin-B1 OS=Homo sapiens OX=9606 GN=CCNB1 PE=1 SV=1	1	3	1	1	7.47	3	1	891	ENSG00000134057	CCNB1	33	0	0.995	-0.01	0.786156	0.988776	29545.5	24660.4	31683.1		30432.8	27307.5
P12081	Histidine--tRNA ligase, cytoplasmic OS=Homo sapiens OX=9606 GN=HARS1 PE=1 SV=2	1	1	1	1	5.88	1	1	3035	ENSG00000170445	HARS1	2	0
Q9UHB9	Signal recognition particle subunit SRP68 OS=Homo sapiens OX=9606 GN=SRP68 PE=1 SV=2	1	1	1	1	8.56	1	1	6730	ENSG00000167881	SRP68	1	0	0.801	-0.32	0.694163	0.988776	37317.3	66372.4	45716.6	45513.2	36608.7	36284.1
P55957	BH3-interacting domain death agonist OS=Homo sapiens OX=9606 GN=BID PE=1 SV=1	1	1	1	1	5.44	1	1	637	ENSG00000015475	BID	30	0	0.01	-6.64	1e-17	2.73721e-16	83232.5	95077.6	99357.2
Q3LI72	Keratin-associated protein 19-5 OS=Homo sapiens OX=9606 GN=KRTAP19-5 PE=1 SV=1	1	1	1	1	8.13	1	1	337972	ENSG00000186977	KRTAP19-5	1	0
Q9BQC6	Large ribosomal subunit protein mL63 OS=Homo sapiens OX=9606 GN=MRPL57 PE=1 SV=1	1	2	1	1	11.44	2	1	78988	ENSG00000173141	MRPL57	3	0	0.253	-1.98	8.56333e-05	0.00214448	125694	180832	158037			39932.5
P36542	ATP synthase subunit gamma, mitochondrial OS=Homo sapiens OX=9606 GN=ATP5F1C PE=1 SV=1	1	2	1	1	9.22	2	1	509	ENSG00000165629	ATP5F1C	4	0	1.191	0.25	0.410662	0.950097	273151	230837	298622	332162	295347	325260
Q13501	Sequestosome-1 OS=Homo sapiens OX=9606 GN=SQSTM1 PE=1 SV=1	1	1	1	1	5.22	1	1	8878	ENSG00000161011; ENSG00000284099	SQSTM1	24	0	1.773	0.83	0.0411498	0.398641	38492.1	49342.7	36921.8	68232.5	83244.6	67710.2
P51148	Ras-related protein Rab-5C OS=Homo sapiens OX=9606 GN=RAB5C PE=1 SV=2	1	2	0	1	8.41	2	1	5878	ENSG00000108774	RAB5C	10	0	1.041	0.06	0.681043	0.988776	184296	144610	115565	150550	144771	158085
P84103	Serine/arginine-rich splicing factor 3 OS=Homo sapiens OX=9606 GN=SRSF3 PE=1 SV=1	1	1	1	1	11.65	1	1	6428	ENSG00000112081	SRSF3	6	0	1.6	0.68	0.0840958	0.578562	522033	537708	492458	752187	860163	857252
P13640	Metallothionein-1G OS=Homo sapiens OX=9606 GN=MT1G PE=1 SV=2	1	4	0	1	7.96	4	1	4495	ENSG00000125144	MT1G	3	0	1.762	0.82	0.0430139	0.398641	324817	427460	120629	593951	557820	572328
P09936	Ubiquitin carboxyl-terminal hydrolase isozyme L1 OS=Homo sapiens OX=9606 GN=UCHL1 PE=1 SV=2	1	2	1	1	5.48	2	1	7345	ENSG00000154277	UCHL1	4	0
P62854	Small ribosomal subunit protein eS26 OS=Homo sapiens OX=9606 GN=RPS26 PE=1 SV=3	1	1	1	1	11	1	1	6231	ENSG00000197728	RPS26	19	0	0.55	-0.86	0.121812	0.670735	398345	236804	451309	218892	213121	242874
P20700	Lamin-B1 OS=Homo sapiens OX=9606 GN=LMNB1 PE=1 SV=2	1	1	1	1	5.16	1	1	4001	ENSG00000113368	LMNB1	14	0	0.948	-0.08	0.900131	0.998265	47354.4	86499	54577.5	51764.6	55130.2	45884.6
P62314	Small nuclear ribonucleoprotein Sm D1 OS=Homo sapiens OX=9606 GN=SNRPD1 PE=1 SV=1	1	3	1	1	11.56	3	1	6632	ENSG00000167088	SNRPD1	5	0	0.01	-6.64	1e-17	2.73721e-16	21398.9	6215.86	199019
O00203	AP-3 complex subunit beta-1 OS=Homo sapiens OX=9606 GN=AP3B1 PE=1 SV=3	1	1	1	1	6.04	1	1	8546	ENSG00000132842	AP3B1	2	0	1.04	0.06	0.683351	0.988776	125324	138692	145791	144242	118491	162121
Q9UL25	Ras-related protein Rab-21 OS=Homo sapiens OX=9606 GN=RAB21 PE=1 SV=3	1	2	1	1	7.94	2	1	23011	ENSG00000080371	RAB21	3	0	1.359	0.44	0.219427	0.838526	65532.8	80656.5	48351.4	82006.7	81822.6	109625
Q9NYP7	Very long chain fatty acid elongase 5 OS=Homo sapiens OX=9606 GN=ELOVL5 PE=1 SV=1	1	3	1	1	9.42	3	1	60481	ENSG00000012660	ELOVL5	8	0	0.694	-0.53	0.404655	0.948762	79684.2	66883	105422	55272.6	70725.2	49508.5
Q6YHK3	CD109 antigen OS=Homo sapiens OX=9606 GN=CD109 PE=1 SV=2	1	4	1	1	5.85	4	1	135228	ENSG00000156535	CD109	2	0	0.442	-1.18	0.0265756	0.320289	112268	88328.8	124434	51679.9	54940.1	32984.6
Q8NFH5	Nucleoporin NUP35 OS=Homo sapiens OX=9606 GN=NUP35 PE=1 SV=1	1	1	1	1	9.09	1	1	129401	ENSG00000163002	NUP35	29	0	0.69	-0.54	0.395222	0.943672	52750.6	57538.9	35387.8	25351.9	25466.2	39692.8
P15559	NAD(P)H dehydrogenase [quinone] 1 OS=Homo sapiens OX=9606 GN=NQO1 PE=1 SV=1	1	4	1	1	8.88	4	1	1728	ENSG00000181019	NQO1	17	0	0.623	-0.68	0.245284	0.865317	221312	280799	480467	170593	235786	174974
P62861	Ubiquitin-like FUBI-ribosomal protein eS30 fusion protein OS=Homo sapiens OX=9606 GN=FAU PE=1 SV=2	1	6	1	1	10.17	6	1	2197	ENSG00000149806	FAU	19	0	1.259	0.33	0.320326	0.91893	1.56666e+06	1.7225e+06	1.77103e+06	1.91721e+06	2.16884e+06	2.36624e+06
Q969E2	Secretory carrier-associated membrane protein 4 OS=Homo sapiens OX=9606 GN=SCAMP4 PE=1 SV=1	1	1	1	1	8.82	1	1	113178	ENSG00000227500	SCAMP4	0	0	1.131	0.18	0.505909	0.964096		152335	80832.2	136861	134564	115111
Q6ZRF8	RING finger protein 207 OS=Homo sapiens OX=9606 GN=RNF207 PE=1 SV=2	1	1	1	1	6.68	1	1	388591	ENSG00000158286	RNF207	0	0
P04004	Vitronectin OS=Homo sapiens OX=9606 GN=VTN PE=1 SV=1	1	2	1	1	5.8	2	1	7448	ENSG00000109072	VTN	13	0	1.008	0.01	0.755464	0.988776	24216.8	80889.7	65225.4	65733.6	81266	64431.8
Q9UJS0	Electrogenic aspartate/glutamate antiporter SLC25A13, mitochondrial OS=Homo sapiens OX=9606 GN=SLC25A13 PE=1 SV=2	1	2	1	1	8.62	2	1	10165	ENSG00000004864	SLC25A13	3	0	0.847	-0.24	0.825234	0.988776	57103	42576.1	74928.5		53758.2	43526.5
Q96I24	Far upstream element-binding protein 3 OS=Homo sapiens OX=9606 GN=FUBP3 PE=1 SV=2	1	1	1	1	8.38	1	1	8939	ENSG00000107164	FUBP3	0	0	1.156	0.21	0.463848	0.958001	107459	130915	157398	151367	165465	129869
P12273	Prolactin-inducible protein OS=Homo sapiens OX=9606 GN=PIP PE=1 SV=1	1	3	1	1	8.05	3	1	5304	ENSG00000159763	PIP	1	0	0.01	-6.64	1e-17	2.73721e-16		10245.4
Q9Y508	E3 ubiquitin-protein ligase RNF114 OS=Homo sapiens OX=9606 GN=RNF114 PE=1 SV=1	1	2	1	1	7.25	2	1	55905	ENSG00000124226	RNF114	1	0	0.591	-0.76	0.185383	0.829028	89905.3	68920.7	67366.4		54183.2	39036.2
P58546	Myotrophin OS=Homo sapiens OX=9606 GN=MTPN PE=1 SV=2	1	3	1	1	5.52	3	1	136319	ENSG00000105887	MTPN	0	0	0.603	-0.73	0.206767	0.830371	64538.1		56628.6		37612.1	35331.3
Q9UKM9	RNA-binding protein Raly OS=Homo sapiens OX=9606 GN=RALY PE=1 SV=1	1	4	0	1	9.17	4	1	22913	ENSG00000125970	RALY	0	0	1.366	0.45	0.214085	0.830371	475484	382845	443142	590005	575200	649291
Q16630	Cleavage and polyadenylation specificity factor subunit 6 OS=Homo sapiens OX=9606 GN=CPSF6 PE=1 SV=2	1	1	1	1	7.15	1	1	11052	ENSG00000111605	CPSF6	2	0	1.185	0.25	0.418782	0.950097	59854.6	57185.4	56538	78229	60772
P28070	Proteasome subunit beta type-4 OS=Homo sapiens OX=9606 GN=PSMB4 PE=1 SV=4	1	2	1	1	5.97	2	1	5692	ENSG00000159377	PSMB4	62	0	0.803	-0.32	0.701197	0.988776	44099.8	38310	34308.2			30773
P35080	Profilin-2 OS=Homo sapiens OX=9606 GN=PFN2 PE=1 SV=3	1	2	1	1	6.99	2	1	5217	ENSG00000070087	PFN2	3	0	0.813	-0.3	0.727696	0.988776	5918.46	55496.8	67337.1	39538.9	45098.1	48662
Q9NP79	Vacuolar protein sorting-associated protein VTA1 homolog OS=Homo sapiens OX=9606 GN=VTA1 PE=1 SV=1	1	1	1	1	6.29	1	1	51534	ENSG00000009844	VTA1	2	0	0.01	-6.64	1e-17	2.73721e-16	53176.4	66115.2	58123.3
O00429	Dynamin-1-like protein OS=Homo sapiens OX=9606 GN=DNM1L PE=1 SV=2	1	3	1	1	6.81	3	1	10059	ENSG00000087470	DNM1L	3	0	1.453	0.54	0.152095	0.755339	192416	172956	195081	256434	283407	251823
P35321	Cornifin-A OS=Homo sapiens OX=9606 GN=SPRR1A PE=1 SV=2	1	1	1	1	8.48	1	1	6698	ENSG00000169474	SPRR1A	1	0
Q14008	Cytoskeleton-associated protein 5 OS=Homo sapiens OX=9606 GN=CKAP5 PE=1 SV=3	1	2	1	1	7.8	2	1	9793	ENSG00000175216	CKAP5	14	0	0.684	-0.55	0.380469	0.936722	122176	115429	133215	83547.1	68397.5	115390
P19388	DNA-directed RNA polymerases I, II, and III subunit RPABC1 OS=Homo sapiens OX=9606 GN=POLR2E PE=1 SV=4	1	1	1	1	5.95	1	1	5434	ENSG00000099817	POLR2E	57	0	0.634	-0.66	0.267716	0.865317	65448.3	75560.2	74702.8	47369.9	51707.5	39809.6
Q96AT9	Ribulose-phosphate 3-epimerase OS=Homo sapiens OX=9606 GN=RPE PE=1 SV=1	1	3	1	1	5.58	3	1	6120	ENSG00000197713	RPE	3	0	0.834	-0.26	0.788895	0.988776	84645.6	71669.1	78711.9	68402.9	65664.5	65365
Q5VYK3	Proteasome adapter and scaffold protein ECM29 OS=Homo sapiens OX=9606 GN=ECPAS PE=1 SV=2	1	1	1	1	7.12	1	1	23392	ENSG00000136813	ECPAS	0	0	1.048	0.07	0.666179	0.988776	70016	45445.6	62471	47628	66216.6	70715.7
P05362	Intercellular adhesion molecule 1 OS=Homo sapiens OX=9606 GN=ICAM1 PE=1 SV=2	1	1	1	1	7.99	1	1	3383	ENSG00000090339	ICAM1	27	0	2.01	1.01	0.0152418	0.232982	11543.7	15816.1	7169.1	23198.7	20860.5	24246.1
Q05048	Cleavage stimulation factor subunit 1 OS=Homo sapiens OX=9606 GN=CSTF1 PE=1 SV=1	1	1	1	1	6.58	1	1	1477	ENSG00000101138	CSTF1	5	0
P54578	Ubiquitin carboxyl-terminal hydrolase 14 OS=Homo sapiens OX=9606 GN=USP14 PE=1 SV=3	1	3	1	1	5.3	3	1	9097	ENSG00000101557	USP14	2	0	0.696	-0.52	0.410645	0.950097	177222	276023	216372	99054.9	150604	234512
Q96KP4	Cytosolic non-specific dipeptidase OS=Homo sapiens OX=9606 GN=CNDP2 PE=1 SV=2	1	1	1	1	5.97	1	1	55748	ENSG00000133313	CNDP2	2	0	1.395	0.48	0.191227	0.829028	159942	119804	134229	187197	180800	203742
O43809	Cleavage and polyadenylation specificity factor subunit 5 OS=Homo sapiens OX=9606 GN=NUDT21 PE=1 SV=1	1	4	1	1	8.82	4	1	11051	ENSG00000167005	NUDT21	5	0	1.068	0.09	0.624911	0.988776	211876	129569	206738	226257	194331	201637
Q6NZI2	Caveolae-associated protein 1 OS=Homo sapiens OX=9606 GN=CAVIN1 PE=1 SV=1	1	1	1	1	5.6	1	1	284119	ENSG00000177469	CAVIN1	5	0	1.232	0.3	0.354305	0.922826	100257	98202.8	95711.5	132369	109025	120956
Q8IZP0	Abl interactor 1 OS=Homo sapiens OX=9606 GN=ABI1 PE=1 SV=4	1	1	1	1	7.06	1	1	10006	ENSG00000136754	ABI1	8	0	1.1	0.14	0.561933	0.983246	43790.1	51811.7	62831.4	56997.2
Q6PKG0	La-related protein 1 OS=Homo sapiens OX=9606 GN=LARP1 PE=1 SV=2	1	1	1	1	8.82	1	1	23367	ENSG00000155506	LARP1	4	0	0.01	-6.64	1e-17	2.73721e-16	50520.8	55359.7	47167.4
O15143	Actin-related protein 2/3 complex subunit 1B OS=Homo sapiens OX=9606 GN=ARPC1B PE=1 SV=3	1	1	1	1	8.35	1	1	10095	ENSG00000130429	ARPC1B	6	0	0.815	-0.3	0.733451	0.988776	129692	131928	107300	102773	107476	96254.8
Q96T76	MMS19 nucleotide excision repair protein homolog OS=Homo sapiens OX=9606 GN=MMS19 PE=1 SV=2	1	4	1	1	6.35	4	1	64210	ENSG00000155229	MMS19	2	0	1.357	0.44	0.221395	0.8404	89074.8	63916.1	82665.7	105759	101093	120860
Q8WWY3	U4/U6 small nuclear ribonucleoprotein Prp31 OS=Homo sapiens OX=9606 GN=PRPF31 PE=1 SV=2	1	1	1	1	5.78	1	1	26121	ENSG00000105618; ENSG00000274144; ENSG00000274651; ENSG00000274894; ENSG00000275117; ENSG00000275885; ENSG00000276421; ENSG00000277154; ENSG00000277707; ENSG00000277953	PRPF31	1	0	1.027	0.04	0.71287	0.988776	101953	90758.6	96319.5	104662	78785.1	99566.7
P57088	Transmembrane protein 33 OS=Homo sapiens OX=9606 GN=TMEM33 PE=1 SV=2	1	4	1	1	9.7	4	1	55161	ENSG00000109133	TMEM33	0	0	0.842	-0.25	0.812214	0.988776	132776	63483.6	116490	94918.8	66651.6	111863
Q16270	Insulin-like growth factor-binding protein 7 OS=Homo sapiens OX=9606 GN=IGFBP7 PE=1 SV=1	1	2	1	1	7.9	2	1	3490	ENSG00000163453	IGFBP7	5	0	0.523	-0.93	0.0894843	0.581895	42279.1	57525	29153.6	22116.2	19293.9	23063
P78406	mRNA export factor RAE1 OS=Homo sapiens OX=9606 GN=RAE1 PE=1 SV=1	1	3	1	1	7.83	3	1	8480	ENSG00000101146	RAE1	30	0	0.6	-0.74	0.202108	0.830371	55195.3	73447.4	53196.2	44425.5		31707.2
Q96PK6	RNA-binding protein 14 OS=Homo sapiens OX=9606 GN=RBM14 PE=1 SV=2	1	2	1	1	9.67	2	1	100526737; 10432	ENSG00000239306	RBM14	2	0	0.836	-0.26	0.79351	0.988776	107714	196349	94409.1	91936.2	78913.9	105725
O95876	WD repeat-containing and planar cell polarity effector protein fritz homolog OS=Homo sapiens OX=9606 GN=WDPCP PE=1 SV=2	1	1	1	1	6.39	1	1	51057	ENSG00000143951	WDPCP	3	0
P53992	Protein transport protein Sec24C OS=Homo sapiens OX=9606 GN=SEC24C PE=1 SV=3	1	1	1	1	7.06	1	1	9632	ENSG00000176986	SEC24C	7	0	0.569	-0.81	0.149445	0.745327	84768.7	91100.2	82290.8	51816.9	36576.5	50475
P61457	Pterin-4-alpha-carbinolamine dehydratase OS=Homo sapiens OX=9606 GN=PCBD1 PE=1 SV=2	1	1	1	1	6.8	1	1	5092	ENSG00000166228	PCBD1	1	0	3.716	1.89	1.62882e-05	0.000426028	69852.9	176227	43498.3	265911	259588	243550
Q9C037	E3 ubiquitin-protein ligase TRIM4 OS=Homo sapiens OX=9606 GN=TRIM4 PE=1 SV=2	1	1	1	1	8.1	1	1	89122	ENSG00000146833	TRIM4	9	0	0.819	-0.29	0.745746	0.988776	3.58063e+06	2.4062e+06	2.09082e+06	1.97067e+06	1.98635e+06	1.86112e+06
P39656	Dolichyl-diphosphooligosaccharide--protein glycosyltransferase 48 kDa subunit OS=Homo sapiens OX=9606 GN=DDOST PE=1 SV=4	1	2	1	1	6.55	2	1	1650	ENSG00000244038	DDOST	7	0	1.2	0.26	0.397616	0.943672	191781	144102	156175	178842	187379	202270
P63173	Large ribosomal subunit protein eL38 OS=Homo sapiens OX=9606 GN=RPL38 PE=1 SV=2	1	2	1	1	10.1	2	1	6169	ENSG00000172809	RPL38	16	0	1.901	0.93	0.0240598	0.30526	364967	323032	249274	619470	566906	614067
O43148	mRNA cap guanine-N7 methyltransferase OS=Homo sapiens OX=9606 GN=RNMT PE=1 SV=1	1	3	1	1	6.61	3	1	8731	ENSG00000101654	RNMT	5	0	0.807	-0.31	0.710687	0.988776	64119.5	74912.6	88358.3	53392.9	52684.3	71271.3
Q96HS1	Serine/threonine-protein phosphatase PGAM5, mitochondrial OS=Homo sapiens OX=9606 GN=PGAM5 PE=1 SV=2	1	1	1	1	8.68	1	1	192111	ENSG00000247077	PGAM5	1	0	0.917	-0.13	0.98318	0.999055	149973	227516	193109	178936	178592	137478
Q9H0S4	Probable ATP-dependent RNA helicase DDX47 OS=Homo sapiens OX=9606 GN=DDX47 PE=1 SV=1	1	3	1	1	9.1	3	1	51202	ENSG00000213782	DDX47	2	0	1.241	0.31	0.342652	0.922826	84750.6	82203.7	97572.6	115702	121071	101144
P08574	Cytochrome c1, heme protein, mitochondrial OS=Homo sapiens OX=9606 GN=CYC1 PE=1 SV=3	1	3	1	1	9	3	1	1537	ENSG00000179091	CYC1	4	0	0.64	-0.64	0.279893	0.869218	112208	64203.6	94491.8	70828.8	56928	60463.9
Q9Y2A7	Nck-associated protein 1 OS=Homo sapiens OX=9606 GN=NCKAP1 PE=1 SV=1	1	1	1	1	6.62	1	1	10787	ENSG00000061676	NCKAP1	9	0	0.01	-6.64	1e-17	2.73721e-16	111782	81482.1	97403.2
O43488	Aflatoxin B1 aldehyde reductase member 2 OS=Homo sapiens OX=9606 GN=AKR7A2 PE=1 SV=3	1	1	0	1	7.17	1	1	8574	ENSG00000053371	AKR7A2	3	0	0.847	-0.24	0.825961	0.988776	100260	113290	151471	120174	95998.2	95016.2
Q15388	Mitochondrial import receptor subunit TOM20 homolog OS=Homo sapiens OX=9606 GN=TOMM20 PE=1 SV=1	1	2	1	1	8.6	2	1	9804	ENSG00000173726	TOMM20	3	0	1.162	0.22	0.454009	0.952081	182902	307425	284812	256555	357341	320837
P35659	Protein DEK OS=Homo sapiens OX=9606 GN=DEK PE=1 SV=1	1	3	1	1	8.56	3	1	7913	ENSG00000124795	DEK	5	0	0.836	-0.26	0.793957	0.988776	113162	44247.9	100551	78148.9	88363.6	84063.3
Q8N1G4	Leucine-rich repeat-containing protein 47 OS=Homo sapiens OX=9606 GN=LRRC47 PE=1 SV=1	1	1	1	1	8.28	1	1	57470	ENSG00000130764	LRRC47	0	0	1.15	0.2	0.474659	0.958001	88210.1	114049	113048	131112	121192	113286
O00116	Alkyldihydroxyacetonephosphate synthase, peroxisomal OS=Homo sapiens OX=9606 GN=AGPS PE=1 SV=1	1	4	1	1	7.34	4	1	8540	ENSG00000018510	AGPS	4	0	0.958	-0.06	0.876188	0.991794	87825	127049	107265	92170.4	121699	93986.7
P53999	Activated RNA polymerase II transcriptional coactivator p15 OS=Homo sapiens OX=9606 GN=SUB1 PE=1 SV=3	1	1	1	1	9.6	1	1	10923	ENSG00000113387	SUB1	0	0	0.585	-0.77	0.175738	0.804841	69454.3	70529.5	84999.6	40669.8	49722
Q8TEA8	D-aminoacyl-tRNA deacylase 1 OS=Homo sapiens OX=9606 GN=DTD1 PE=1 SV=2	1	1	1	1	8.24	1	1	92675	ENSG00000125821	DTD1	0	0	0.957	-0.06	0.878816	0.991813	20541.4	41755.6	19470.6	18630.4	25464.6	26210.3
Q2NL82	Pre-rRNA-processing protein TSR1 homolog OS=Homo sapiens OX=9606 GN=TSR1 PE=1 SV=1	1	2	1	1	7.42	2	1	55720	ENSG00000167721	TSR1	1	0	0.85	-0.23	0.834364	0.988776	70598.2	93682	81165	74156	63061.6	69019.1
Q15056	Eukaryotic translation initiation factor 4H OS=Homo sapiens OX=9606 GN=EIF4H PE=1 SV=5	1	2	1	1	7.23	2	1	7458	ENSG00000106682	EIF4H	7	0	0.596	-0.75	0.194077	0.829028	140096	218379	201888	87033.6	130140	111341
P28838	Cytosol aminopeptidase OS=Homo sapiens OX=9606 GN=LAP3 PE=1 SV=3	1	1	1	1	7.93	1	1	51056	ENSG00000002549	LAP3	0	0	0.442	-1.18	0.0269837	0.320807	90695	104412	89410.6	36714.3	46189.5	41750.9
O75494	Serine/arginine-rich splicing factor 10 OS=Homo sapiens OX=9606 GN=SRSF10 PE=1 SV=1	1	2	1	1	11.27	2	1	10772	ENSG00000188529	SRSF10	3	0	0.878	-0.19	0.912261	0.998508	93981.9	72642.4	128770	99998.4	68539.9	82539.8
O43670	BUB3-interacting and GLEBS motif-containing protein ZNF207 OS=Homo sapiens OX=9606 GN=ZNF207 PE=1 SV=1	1	2	1	1	9.1	2	1	7756	ENSG00000010244	ZNF207	0	0	1.46	0.55	0.147885	0.740683	82817.3	112729	81722.4	139265	164565	67222.7
P43246	DNA mismatch repair protein Msh2 OS=Homo sapiens OX=9606 GN=MSH2 PE=1 SV=1	1	1	1	1	5.77	1	1	4436	ENSG00000095002	MSH2	12	0	0.01	-6.64	1e-17	2.73721e-16	39541.3	33834.6	44101.9
P18085	ADP-ribosylation factor 4 OS=Homo sapiens OX=9606 GN=ARF4 PE=1 SV=3	1	2	1	1	7.14	2	1	378	ENSG00000168374	ARF4	4	0	0.602	-0.73	0.204873	0.830371	224616	136823	152995	82362.1	100033	132413
Q9UNE7	E3 ubiquitin-protein ligase CHIP OS=Homo sapiens OX=9606 GN=STUB1 PE=1 SV=2	1	1	1	1	5.87	1	1	10273	ENSG00000103266	STUB1	11	0	0.997	0	0.779746	0.988776	78480	81653.7	102324	78275.2	99391.8	97918.5
P07919	Cytochrome b-c1 complex subunit 6, mitochondrial OS=Homo sapiens OX=9606 GN=UQCRH PE=1 SV=2	1	1	1	1	4.44	1	1	7388	ENSG00000173660	UQCRH	4	0	1.315	0.4	0.259811	0.865317	122819	145445	79525.2	146814	161507	175304
Q7Z2W4	Zinc finger CCCH-type antiviral protein 1 OS=Homo sapiens OX=9606 GN=ZC3HAV1 PE=1 SV=3	1	2	1	1	8.4	2	1	56829	ENSG00000105939	ZC3HAV1	1	0	1.727	0.79	0.0497326	0.443449			4115.83	7108.44
P53618	Coatomer subunit beta OS=Homo sapiens OX=9606 GN=COPB1 PE=1 SV=3	1	2	1	1	6.05	2	1	1315	ENSG00000129083	COPB1	3	0	1.215	0.28	0.376371	0.930251		54496.9	53003.1	80606.8	45035.2	65303
P62140	Serine/threonine-protein phosphatase PP1-beta catalytic subunit OS=Homo sapiens OX=9606 GN=PPP1CB PE=1 SV=3	1	1	1	1	6.19	1	1	5500	ENSG00000213639	PPP1CB	19	0	0.762	-0.39	0.584542	0.985682	184073	170131	146382	111490	125827	146647
P42766	Large ribosomal subunit protein uL29 OS=Homo sapiens OX=9606 GN=RPL35 PE=1 SV=2	1	1	1	1	11.05	1	1	11224	ENSG00000136942	RPL35	14	0	0.855	-0.23	0.848396	0.988776	260202	197103	167460	168591	155307	193703
Q9H3U1	Protein unc-45 homolog A OS=Homo sapiens OX=9606 GN=UNC45A PE=1 SV=1	1	1	1	1	6.07	1	1	55898	ENSG00000140553	UNC45A	0	0	0.823	-0.28	0.756431	0.988776	90167.9	88736.4	81507.7	73009.6	65645.3	90632.6
