# Supplementary material for: ST8Sia2 polysialyltransferase protects against infection by Trypanosoma cruzi
Source: PLoS Negl Trop Dis. 2024 Sep 25;18(9):e0012454. doi: 10.1371/journal.pntd.0012454 (PMC11466412; doi:10.1371/journal.pntd.0012454)
Supplement: S2 Table — The total proteins identified in all replicates of the two conditions along with their quantitative values. (XLSX) [file pntd.0012454.s005.xlsx]

## Sheet: S2_Table
Supplementary Table 2: list of total proteins identified and quantified in all samples comparing Medium_TY and siST8_TY
S2 Table: proteins identified and quantified in all samples of the siST8_TY and Medium_TY conditions
Abundances (Normalized): F28: Sample, siST8_TY	Abundances (Normalized): F29: Sample, siST8_TY	Abundances (Normalized): F30: Sample, siST8_TY	Abundances (Normalized): F4: Sample, Medium_TY	Abundances (Normalized): F5: Sample, Medium_TY	Abundances (Normalized): F6: Sample, Medium_TY	N: N: Abundance Ratio P-Value: (siST8_TY) / (Medium_TY)	N: N: Abundance Ratio (log2): (siST8_TY) / (Medium_TY)	N: negative_log	T: T: Gene Symbol
0.728766	0.717231	0.712027	-1.32023	-1.32023	0.429023	2.31e-08	2.75	7.63597	PLP2
0.790194	0.75911	0.676735	-0.936504	0.258806	-1.54834	1.63e-05	1.89	4.78813	PCBD1
0.796054	1.05942	0.872355	-0.899021	-0.879743	-0.949068	0.000303064	1.57	3.51847	S100A6
-0.574494	-0.466736	-1.50509	0.71945	0.898243	0.928631	0.000363092	-1.81	3.43998	ACAT2
-0.923802	-0.776479	-0.864724	1.16211	1.18174	0.221154	0.000708356	-1.73	3.14975	H1-2
-0.685855	-0.657286	-1.23639	1.21299	0.969489	0.397054	0.000890085	-1.7	3.05057	H1-3
-0.484936	-0.923307	-1.20955	0.579841	1.15403	0.883921	0.00107513	-1.67	2.96854	PAK2
-0.608446	-0.7752	-1.274	0.944333	1.00882	0.704491	0.00405327	-1.49	2.39219	MACROH2A1
-0.639387	-1.04487	-1.02127	0.862338	1.00559	0.837602	0.0041369	-1.49	2.38332	EWSR1
-0.952227	-1.09767	-0.652081	1.03814	0.806659	0.857172	0.00612738	-1.43	2.21273	EIF3L
0.636782	0.611412	1.27325	-0.916838	-0.316751	-1.28786	0.00932712	1.09	2.03025	SRSF2
-1.50102	-0.605886	-0.420955	0.785907	1.05508	0.686878	0.00943818	-1.36	2.02511	USP9X
-0.628959	-0.540178	-1.37966	0.520753	1.21589	0.812154	0.0105718	-1.34	1.97585	TARDBP
-0.975861	-0.876559	-0.866833	0.714064	1.06448	0.940705	0.0111632	-1.33	1.95221	KIF5B
-0.941652	-1.07899	-0.59454	1.07979	1.1219	0.413497	0.0112991	-1.33	1.94696	TAF15
-1.25275	-0.981151	-0.377609	0.952729	0.684651	0.974131	0.0114019	-1.33	1.94302	RAB2A
0.812069	0.588699	0.904921	-0.655403	0.00666917	-1.65695	0.0152418	1.01	1.81696	ICAM1
0.812211	0.213856	1.24229	-0.998378	0.0535366	-1.32351	0.0161204	1	1.79262	RNPS1
-0.50542	-1.01415	-1.09954	1.10641	1.01977	0.492934	0.0169442	-1.26	1.77098	ALDOC
-0.72469	-0.574893	-1.32408	0.821374	1.11602	0.686271	0.0177931	-1.25	1.74975	RPL18A
-0.704109	-1.14729	-0.570614	1.54599	0.227563	0.648461	0.0178094	-1.25	1.74935	RPL9;RPL9P7;RPL9P8;RPL9P9
-1.26241	0.0833301	-1.20419	0.97995	0.748358	0.654958	0.0206045	-1.23	1.68604	ETFA
-0.595611	-1.4498	-0.451897	1.24424	0.680806	0.572264	0.0232259	-1.2	1.63403	ELOC
0.489778	0.728399	1.14456	-0.99044	-1.39218	0.0198771	0.0236212	0.93	1.6267	AK2
0.946187	0.716108	0.92346	-0.426595	-0.743297	-1.41586	0.0240598	0.93	1.61871	RPL38
-0.28306	-0.40479	-0.00881536	1.1054	1.10912	-1.51786	0.0241199	-1.2	1.61762	KRT14
-0.812269	-0.37753	-1.18708	0.819256	0.106415	1.45121	0.0253623	-1.19	1.59581	EIF3A
0.459575	0.969238	1.19969	-0.986305	-1.03194	-0.610256	0.025616	0.92	1.59149	SRM
-1.06809	-0.747363	-0.881868	0.93568	1.09962	0.662019	0.026059	-1.18	1.58404	ALYREF
-0.58362	-0.464785	-1.45586	0.923424	0.457564	1.12328	0.0265756	-1.18	1.57552	CD109
-1.15346	-0.656573	-0.875233	0.803774	1.10859	0.772906	0.0269837	-1.18	1.5689	LAP3
-1.18971	-0.689337	-0.786362	0.741062	1.17469	0.749651	0.0297957	-1.16	1.52585	RANBP2
-1.19144	-0.897736	-0.360665	0.26399	1.39772	0.788125	0.029858	-1.16	1.52494	SEPTIN9
-0.824193	-0.57537	-1.25887	0.709973	1.01032	0.938142	0.0300214	-1.16	1.52257	SFN
-1.58187	-0.642158	-0.194469	1.05218	0.742306	0.624017	0.0310383	-1.15	1.5081	PYGL
-0.734484	-0.508674	-1.30059	1.30344	0.76527	0.475033	0.0317857	-1.15	1.49777	PAFAH1B1
-1.11399	-1.04681	-0.252238	0.312885	0.665113	1.43504	0.0326488	-1.14	1.48613	HYOU1
-0.923711	-0.731496	-0.849019	1.50137	0.242715	0.760138	0.0327284	-1.14	1.48508	CSE1L
-0.830632	-0.814381	-1.00162	0.478129	1.26281	0.905694	0.0336161	-1.14	1.47345	TOMM22
-1.12704	-0.902654	-0.621044	0.537673	1.1185	0.994571	0.033899	-1.13	1.46981	RPL19
1.1089	1.04512	0.24735	-0.57618	-0.35617	-1.46902	0.0375183	0.84	1.42576	ALB
0.657542	1.25211	0.634564	-1.05406	-0.311566	-1.17859	0.0411498	0.83	1.38563	SQSTM1
-1.11006	-0.760259	-0.800223	0.842821	1.20438	0.623338	0.0423965	-1.09	1.37267	SF3B5
0.488572	0.83201	1.01697	-0.283691	-1.677	-0.376864	0.0428597	0.82	1.36795	CFL2
0.715923	0.613277	0.655271	-0.271179	0.177941	-1.89123	0.0430139	0.82	1.36639	MT1G
-0.660692	-0.901405	-0.971114	1.14483	0.177731	1.21064	0.044954	-1.08	1.34723	DOCK7
0.628391	1.07152	0.92657	-1.25845	-0.882752	-0.485282	0.0462897	0.8	1.33452	ACP1
-0.563081	-1.13487	-0.839743	1.43212	0.670502	0.435073	0.046587	-1.07	1.33174	RECQL
0.74904	0.965138	0.782894	-0.815071	-1.4796	-0.202401	0.0474112	0.8	1.32412	ARPC5L
1.17037	0.772497	0.629181	-0.768627	-0.443091	-1.36033	0.0514361	0.78	1.28873	RPS20
0.616946	0.913689	1.06579	-1.33971	-0.449274	-0.807446	0.0537373	0.77	1.26972	CBR1
1.11281	0.732282	0.197387	-1.72931	0.114449	-0.42762	0.0555715	0.77	1.25515	HINT1
1.14756	0.63402	0.385456	-0.0657486	-0.372212	-1.72907	0.0580416	0.76	1.23626	CACNA1F
-0.757136	-1.00343	-0.40136	0.747557	1.62906	-0.214692	0.0590652	-1.02	1.22867	DAZAP1
-0.750616	-0.34326	-1.32311	1.33282	0.861465	0.222709	0.0598104	-1.02	1.22322	NACA
-0.883105	-0.93348	-0.61629	0.654697	1.58167	0.196507	0.0615219	-1.02	1.21097	SLC7A5
-0.430175	-0.788593	-1.13455	1.6206	0.291908	0.440807	0.0619984	-1.01	1.20762	TOP2A
-0.96477	-1.18899	-0.426398	1.18388	0.477524	0.918755	0.0694733	-0.99	1.15818	PRKDC
0.679494	1.12159	0.801007	-1.24213	-0.972446	-0.387519	0.0738328	0.71	1.13175	RPS12
-0.828848	-0.721913	-1.10538	0.711614	1.26638	0.678146	0.0750759	-0.97	1.1245	RBBP4
-1.18519	-0.707061	-0.604663	0.261367	1.40293	0.83261	0.0764662	-0.97	1.11653	RBM4
-1.07423	-0.548474	-1.01199	0.725544	1.24802	0.66114	0.0774202	-0.97	1.11115	GNAI2
-0.974162	-0.548484	-1.05799	0.404579	1.31112	0.864936	0.0791101	-0.96	1.10177	CNPY2
-0.678636	-1.11676	-0.547187	1.1147	1.31981	-0.0919213	0.0806177	-0.96	1.09357	H1-4
0.551498	1.06784	1.0548	-0.854507	-0.740621	-1.07901	0.0840958	0.68	1.07523	SRSF3
-0.699672	-0.680663	-1.19692	0.424051	1.31802	0.835188	0.0878716	-0.94	1.05615	JPT1
1.19335	0.93268	0.397358	-0.321465	-0.999528	-1.20239	0.0880866	0.67	1.05509	RPS15A
0.707901	0.973901	1.01569	-1.11432	-0.900783	-0.682391	0.0891923	0.66	1.04967	CTPS1
-0.194933	1.13372	1.31619	-0.53001	-1.15884	-0.566125	0.0892057	0.66	1.04961	MTHFD2
-0.701831	-1.02379	-0.602964	0.826338	1.55254	-0.050293	0.0894843	-0.93	1.04825	IGFBP7
-0.829268	-0.869483	-0.995969	0.808211	1.19986	0.686646	0.0987635	-0.91	1.0054	WARS1
-0.524633	-1.01979	-0.787609	1.66843	0.157714	0.505882	0.0994387	-0.91	1.00244	ILF3
-0.848269	-0.757763	-1.09224	1.1091	0.89557	0.693604	0.100131	-0.91	0.999431	DARS1
-1.23052	-0.854308	-0.208742	0.793963	1.44176	0.057846	0.103732	-0.9	0.984087	SLC25A3
-1.28679	-0.582825	-0.652618	0.336207	0.897839	1.28819	0.104952	-0.9	0.979009	HLA-A
0.607197	1.15291	0.829994	-1.34943	-0.513995	-0.726685	0.106083	0.63	0.974354	TFRC
0.675331	0.607837	1.24631	-0.305939	-1.27838	-0.945158	0.106167	0.63	0.97401	RPL8
-0.360091	-0.0965678	-0.917131	1.14102	1.27631	-1.04354	0.110932	-0.89	0.954943	TPM1
-1.13581	-0.44619	-1.05753	0.730361	1.08982	0.819348	0.111388	-0.88	0.953162	VPS35
-0.474585	-0.595044	-1.43055	0.839042	1.21171	0.449425	0.116385	-0.87	0.934103	EIF2S3
0.636741	1.18976	0.498128	-1.29267	0.0871064	-1.11907	0.11706	0.6	0.931591	TPD52
-0.748897	-0.466531	-1.2994	1.12692	1.08122	0.30668	0.119855	-0.87	0.921344	PSMB1
-1.01882	-1.17685	-0.452337	0.814488	0.798153	1.03537	0.12106	-0.87	0.916999	HAT1
-0.752776	-0.834404	-0.43511	1.07666	-0.512443	1.45808	0.121812	-0.86	0.91431	RPS26
0.905402	0.205545	1.21984	-1.13673	-1.1649	-0.029162	0.121827	0.59	0.914256	HSDL2
0.391084	1.06398	0.773489	-1.39039	0.226002	-1.06416	0.121952	0.59	0.913811	HBA1;HBA2
-1.00158	-0.763869	-0.875236	0.730276	0.574972	1.33544	0.123059	-0.86	0.909887	SEPTIN7
0.581339	0.664777	0.824177	-0.1328	-1.87602	-0.0614776	0.125178	0.59	0.902472	EIF5A
-1.06124	-0.935954	-0.557956	1.37695	0.808606	0.369594	0.129112	-0.85	0.889033	DDX5
-1.05937	-0.903357	-0.678199	0.452979	1.1326	1.05535	0.131968	-0.84	0.879531	RPRD1B
0.398535	1.24974	0.765816	-1.05901	-1.24904	-0.106042	0.132287	0.57	0.878483	GLS
0.349467	1.09738	0.992218	-0.524248	-1.49641	-0.418403	0.13582	0.57	0.867036	DDX6
0.454092	0.292395	1.43794	-0.280218	-1.56411	-0.3401	0.137567	0.56	0.861486	ERLIN1
-0.670661	-0.843595	-1.16107	0.6277	1.0303	1.01733	0.139497	-0.83	0.855435	HNRNPUL1
0.173572	1.50806	-0.175533	-0.4185	-1.51803	0.430425	0.140004	0.56	0.85386	FUBP1
-1.30816	-0.947096	-0.13618	0.595125	1.3485	0.447812	0.141159	-0.83	0.850291	MYH10
-1.73564	-0.159288	-0.0703123	0.791082	1.15369	0.020464	0.146988	-0.82	0.832718	YBX1
0.627834	0.995478	1.03037	-1.22745	-0.834503	-0.591727	0.147782	0.55	0.830378	KPNA2
0.876989	1.35813	-1.22237	-0.621047	0.267701	-0.659409	0.147885	0.55	0.830076	ZNF207
-0.517867	-1.46354	-0.589102	0.818492	1.01407	0.737948	0.149445	-0.81	0.825519	SEC24C
0.734968	1.24038	0.643277	-0.716439	-1.25526	-0.64693	0.152095	0.54	0.817885	DNM1L
1.02744	1.00488	0.29541	-1.37006	0.0269812	-0.98465	0.155383	0.53	0.808596	RPS19
-1.18929	-0.341938	-0.939249	0.287605	1.33772	0.845148	0.15838	-0.8	0.8003	RAB6A
1.4871	-1.05731	0.188033	-1.20765	0.333015	0.256814	0.161787	0.52	0.791056	NOP58
-1.11472	-0.27023	-1.18671	0.868493	1.04055	0.662619	0.161975	-0.79	0.790552	COPS8
-0.785468	-1.15694	-0.304375	1.57374	-0.0161321	0.689176	0.165192	-0.79	0.782011	GANAB
0.253142	-1.09876	-0.963749	0.00656894	0.134994	1.6678	0.166215	0.52	0.77933	PSMC3
-0.941741	-0.825493	-0.824312	0.395952	1.40202	0.793574	0.167217	-0.79	0.77672	DPP3
0.230624	0.641459	0.600796	-0.249573	-1.90855	0.68524	0.168557	0.51	0.773253	OLA1
0.816951	0.872966	0.926515	-0.657461	-1.40437	-0.554599	0.169369	0.51	0.771166	RPS4X
-0.626657	-1.05647	-0.614345	0.979813	1.46058	-0.142929	0.169645	-0.78	0.770459	RPL29
0.693445	0.444494	0.155293	-1.06695	1.13855	-1.36483	0.171589	0.51	0.765511	TXNL1
-0.991647	-1.00784	-0.6852	1.18654	0.774714	0.723429	0.173788	-0.78	0.75998	C1QBP
0.144205	0.296904	0.822695	-1.86511	0.827351	-0.226049	0.1752	0.5	0.756466	EEF1B2
-0.765172	-0.963955	-0.799967	0.593663	0.410951	1.52448	0.181794	-0.76	0.74042	NIPSNAP2
-0.637806	-0.618374	-1.25755	0.964661	1.27404	0.275028	0.18226	-0.76	0.739309	YWHAG
1.14405	0.00385835	0.671164	-0.343421	0.270625	-1.74628	0.185776	0.49	0.73101	CBX3
-1.18924	-0.967125	-0.46953	0.99055	0.581527	1.05382	0.187746	-0.76	0.726429	OAT
0.473685	0.822917	0.905844	-1.70117	-0.609992	0.108712	0.188197	0.48	0.725387	BLVRA
-1.14424	-0.967931	-0.579867	0.900455	0.926482	0.865099	0.188318	-0.75	0.725108	COPB2
0.0935237	0.547227	1.11344	0.420989	-1.7618	-0.413372	0.188798	0.48	0.724003	TPT1
0.15429	0.933438	0.731437	-0.790902	-1.61315	0.584891	0.19083	0.48	0.719353	DDX25
-0.986721	-0.640104	-1.06088	0.680494	1.08626	0.92095	0.191052	-0.75	0.718848	GOT1
0.717358	0.548526	1.12865	-0.0467452	-1.44995	-0.897841	0.191227	0.48	0.718451	CNDP2
-0.272632	-1.53369	-0.324684	0.74868	0.00118583	1.38114	0.193154	-0.75	0.714096	COMT
0.564848	0.440957	1.51999	-0.719565	-1.01956	-0.786668	0.193572	0.48	0.713157	NANS
-1.37124	-0.22431	-0.669086	-0.0141669	1.25132	1.02748	0.194077	-0.75	0.712026	EIF4H
-0.647759	-1.05811	-0.861244	0.324279	1.34365	0.899183	0.195291	-0.75	0.709318	ATP6V1A
-0.742483	-0.333608	-1.41759	0.523957	1.22299	0.746735	0.197428	-0.74	0.704591	HUWE1
0.00826087	0.652235	0.679511	0.78713	-0.279076	-1.84806	0.197809	0.47	0.703754	SOD1
0.785316	0.365642	1.3307	-1.1121	-0.294778	-1.07478	0.198329	0.47	0.702614	GCN1
0.960054	0.690288	-0.249388	-1.40696	-0.880184	0.886193	0.203529	0.46	0.691374	EIF3D
-1.45511	-0.594616	-0.432565	1.25611	0.691843	0.53434	0.204235	-0.73	0.68987	TRA2A
-1.34136	-0.782504	0.0237211	1.5431	0.117919	0.439122	0.204873	-0.73	0.688515	ARF4
0.690627	0.906643	1.05754	-0.753357	-0.628735	-1.27271	0.206571	0.46	0.684931	VDAC2
0.574674	0.457715	0.612786	-1.71746	0.788624	-0.716339	0.208377	0.46	0.68115	P4HB
0.866548	0.47179	0.940539	-0.317121	-1.72824	-0.233521	0.208916	0.46	0.680028	PDIA6
-0.72925	-0.827844	-1.13579	0.773965	0.797131	1.12179	0.20967	-0.73	0.678464	PCNA
-0.476778	-0.92174	-1.1085	0.448004	1.46184	0.597181	0.210799	-0.72	0.676131	CNN3
0.549338	0.679125	1.32175	-0.600139	-0.637063	-1.31301	0.211078	0.45	0.675557	PRDX1
1.16995	0.849709	0.618021	-0.964982	-0.522429	-1.15027	0.213297	0.45	0.671015	EIF5B
0.718561	0.591774	1.19623	-0.358021	-1.4391	-0.709446	0.214085	0.45	0.669414	RALY
-0.426712	-1.0392	1.21584	1.29567	-0.653835	-0.391753	0.214458	0.45	0.668658	YARS1
-1.16148	-0.904781	-0.554086	1.26324	0.612724	0.744393	0.214959	-0.72	0.667644	IQGAP1
-1.03699	-0.636333	-1.01747	0.690904	0.939372	1.06052	0.215044	-0.72	0.667473	DPYSL2
0.457742	1.04937	0.989718	-0.438832	-0.582076	-1.47593	0.215177	0.45	0.667204	NSFL1C
-1.46008	-0.430465	-0.29862	1.1708	-0.0842792	1.10264	0.216142	-0.72	0.665261	TARS1
0.767492	0.526769	0.939131	-0.501807	-1.73196	0.000378641	0.218732	0.44	0.660088	PPM1G
0.29268	0.284477	1.35208	-0.52579	0.232089	-1.63554	0.219427	0.44	0.65871	RAB21
0.623737	0.421076	1.22315	-0.147331	-1.63794	-0.482689	0.221395	0.44	0.654832	MMS19
1.1646	0.258652	0.938896	-1.31004	-0.0647383	-0.987362	0.222371	0.44	0.652922	MCM7
0.164635	0.494549	0.696317	1.04051	-0.816974	-1.57904	0.222774	0.44	0.652135	TMEM109
0.282845	1.20975	0.727796	0.0384837	-1.56191	-0.696962	0.225942	0.43	0.646003	IGF2BP1
0.581113	1.01696	0.631408	0.107656	-1.66188	-0.675256	0.226661	0.43	0.644623	PTPN1
-1.46961	-0.312178	-0.682299	0.428342	0.91383	1.12192	0.232881	-0.7	0.632866	NARS1
0.0517915	-0.191453	0.0972273	0.939758	-1.80245	0.905124	0.233132	0.43	0.632398	LGALS1
1.23121	0.337939	0.901105	-0.287028	-1.30645	-0.876776	0.234945	0.42	0.629034	TIMM13
-0.488942	-0.515832	-1.38222	0.265635	1.42377	0.697587	0.236327	-0.69	0.626487	PLOD3
0.753846	0.958894	0.593266	0.132048	-0.926807	-1.51125	0.236761	0.42	0.62569	RPS16
0.360019	0.366599	0.108449	-1.38792	-0.873588	1.42644	0.238839	0.42	0.621895	CS
-0.271103	0.825305	-0.156431	1.15982	0.132977	-1.69057	0.239477	0.42	0.620736	SYNCRIP
0.0337371	0.796529	1.03447	-1.09628	0.56371	-1.33217	0.239669	0.42	0.620388	PSMA3
0.733565	0.956388	0.257336	-1.35446	-1.15394	0.56111	0.241504	0.42	0.617076	PDHB
0.444436	0.15979	1.67653	-0.991809	-0.36894	-0.920002	0.244099	0.41	0.612434	CCDC124
1.10381	1.08004	0.0627868	0.0377151	-1.15946	-1.12489	0.245223	0.41	0.610439	KRT8
-0.935948	-0.0878916	-0.869507	-0.253902	0.36991	1.77734	0.245284	-0.68	0.610331	NQO1
-0.105663	1.30147	-0.437064	-0.937379	1.14035	-0.961717	0.245699	0.41	0.609597	NCEH1
-0.95909	-0.46152	-1.20408	0.64643	1.1353	0.842958	0.246312	-0.68	0.608514	RBBP7
-0.562592	-0.545977	-1.3945	0.362418	1.16575	0.974906	0.246653	-0.68	0.607914	SND1
0.760119	-0.489085	1.50495	-1.20619	-0.672792	0.102997	0.247393	0.41	0.606613	CLPP
-0.708642	-1.17441	-0.312075	0.103253	1.68725	0.404629	0.252885	-0.67	0.597077	SF3B1
1.81453	0.183062	0.0837077	-0.458494	-0.546834	-1.07597	0.25289	-0.67	0.597068	EIF3CL
0.78136	0.925993	1.01102	-0.830369	-1.08197	-0.806027	0.254014	0.4	0.595142	LDHB
-0.438261	-0.835371	-1.03014	0.941951	-0.104692	1.46651	0.254045	-0.67	0.595089	COPG1
0.755745	0.75406	0.93837	-1.28873	-0.0110737	-1.14837	0.256461	0.4	0.590979	SRSF1
-0.883054	-0.89625	-0.954862	0.84615	1.00284	0.885177	0.25871	-0.67	0.587187	MAPRE1
0.31051	0.646937	0.936092	-0.318956	0.277461	-1.85204	0.259811	0.4	0.585342	UQCRH
0.82237	0.101593	1.28168	-1.39248	-0.8544	0.0412339	0.264196	0.39	0.578074	TALDO1
0.0754798	0.496944	1.49952	-1.25424	-0.952607	0.134906	0.26432	0.39	0.57787	EEF1E1
-0.736865	-0.40278	-1.39987	0.495798	1.04361	1.0001	0.267716	-0.66	0.572326	POLR2E
0.888951	0.51269	0.799178	-1.77451	-0.0281112	-0.3982	0.267782	0.39	0.572219	FTL
0.343692	0.743847	0.82856	-0.866798	0.557061	-1.60636	0.270437	0.38	0.567934	EIF3E
-0.489383	-0.672105	-1.18831	0.418258	1.62011	0.31143	0.273188	-0.65	0.563538	PTMS
1.17286	0.160591	-1.1535	0.260198	0.805472	-1.24562	0.273563	-0.65	0.562943	HMGB1
0.0156748	-0.541348	-1.72623	0.791839	0.8603	0.599761	0.27471	-0.65	0.561126	APMAP
0.622027	0.0521176	0.364591	-1.6774	-0.53502	1.17368	0.275268	0.38	0.560244	RPS7
0.786251	0.205996	1.30911	-1.46141	-0.158124	-0.68182	0.277037	0.38	0.557462	CRYZ
0.691751	0.826496	0.70889	-0.463269	0.00283443	-1.7667	0.277894	0.38	0.556121	RPL27
-0.778249	-0.849904	-1.03747	1.1822	0.520607	0.962818	0.277901	-0.65	0.55611	CAP1
-0.168733	-0.977673	-0.754559	1.53479	-0.532352	0.89853	0.279893	-0.64	0.553008	CYC1
-1.07591	-0.569213	-0.882479	0.566385	1.47843	0.482784	0.284716	-0.64	0.545588	WDR1
0.117986	0.879914	1.40971	-0.538997	-1.24104	-0.627571	0.287272	0.37	0.541707	TGM2
0.239013	-0.294371	0.350217	1.6217	-0.592861	-1.3237	0.287448	0.37	0.541441	NME2
0.867695	0.635853	1.00604	-1.19238	-1.17889	-0.138323	0.291799	0.36	0.534916	APRT
-0.976966	-0.606107	-0.880493	1.55043	0.659265	0.253876	0.293545	-0.63	0.532325	TRMT112
-1.00974	1.51416	0.905678	-0.193947	-0.395517	-0.820638	0.295972	0.36	0.528749	IARS1
1.03043	0.147987	0.292243	-1.5803	-0.759907	0.869545	0.29606	0.36	0.52862	PNN
-0.830324	-0.573023	-1.25475	1.02267	0.928712	0.706711	0.296635	-0.63	0.527778	CCT7
-1.12125	-0.146597	-0.435077	-0.520979	0.484375	1.73953	0.297691	-0.63	0.526234	CORO1C
-0.569368	-0.536221	-1.07785	-0.275733	1.4813	0.97788	0.298899	-0.62	0.524476	PSMA6
0.105965	0.895596	1.24716	-1.40849	-0.803806	-0.0364209	0.301027	0.35	0.521395	SHMT2
-1.47472	-0.534507	-0.469468	0.825243	1.19492	0.458536	0.301476	-0.62	0.520747	AARS1
-0.89418	-1.12546	-0.636222	0.55763	1.1407	0.957526	0.301983	-0.62	0.520018	VARS1
-1.14078	-0.701846	-0.769539	0.626803	1.34633	0.639033	0.302064	-0.62	0.519901	TRIM28
-0.800457	-0.844072	-0.796293	1.50397	0.863367	0.0734858	0.302481	-0.62	0.519302	ACTR3
1.04622	0.290746	1.08499	-0.306551	-1.45281	-0.662602	0.304789	0.35	0.516001	PRDX4
0.918408	0.422335	0.884677	0.109748	-1.64558	-0.689588	0.306915	0.35	0.512982	RAB14
1.23128	-0.286068	0.62167	-1.6863	-0.227423	0.346847	0.31017	0.34	0.5084	ACTG1
-0.372159	-0.765435	-1.17316	0.317429	1.63379	0.35954	0.310738	-0.61	0.507606	UBAP2L
-1.17311	-0.802218	-0.586478	1.30659	0.361771	0.893444	0.313216	-0.61	0.504156	MAPK1IP1L
1.21721	0.3372	1.02914	-0.604685	-1.09428	-0.884581	0.313978	0.34	0.503101	NMT1
-0.423086	-0.899346	-1.27006	0.579889	0.869253	1.14335	0.314254	-0.61	0.502719	USP5
-1.04346	-0.740553	-0.881865	0.562757	0.882994	1.22013	0.314306	-0.61	0.502647	ACLY
0.589534	-0.594429	1.5924	-1.23193	-0.479863	0.124285	0.314615	0.34	0.502221	SERPINH1
0.834237	0.873211	0.450633	-1.52523	0.320718	-0.953569	0.319709	0.33	0.495245	CAPZB
0.0593337	0.863702	1.43188	-1.25773	-0.63921	-0.457975	0.320326	0.33	0.494408	FAU
-0.619352	0.150491	-1.5703	1.38297	0.32915	0.327038	0.321454	-0.6	0.492881	PSMD3
-1.30686	-0.637839	-0.664217	0.770804	1.20245	0.635661	0.323705	-0.6	0.489851	MYL6
-0.806073	-1.11315	-0.64134	0.851782	1.36151	0.347273	0.324788	-0.6	0.4884	THRAP3
-0.987578	-0.990298	-0.73423	0.71946	0.964978	1.02767	0.328578	-0.6	0.483362	PSMB3
-0.17043	-0.863704	-1.3026	0.396614	0.47565	1.46447	0.32989	-0.59	0.481631	CD44
-1.17262	-0.520657	-0.840626	0.306326	1.30397	0.923613	0.332041	-0.59	0.478808	PDLIM1
0.927375	0.35489	0.0899864	0.279084	0.306717	-1.95805	0.333068	0.32	0.477467	RPS27A
1.09059	0.934684	0.499813	-0.713914	-0.387272	-1.4239	0.333671	0.32	0.476682	EEF1A1
-0.86917	-1.29003	-0.453275	0.648671	1.09559	0.868215	0.334802	-0.59	0.475212	HADHA
-1.42682	-0.16215	0.0697766	1.15083	-0.693538	1.0619	0.335272	-0.59	0.474603	ERP29
0.938974	0.800212	0.298213	-0.396755	0.150706	-1.79135	0.336388	0.32	0.47316	GSR
0.57634	1.46385	-0.0490313	-1.53101	-0.420768	-0.0393836	0.337947	0.32	0.471151	SLIRP
-1.15317	-0.504574	-0.214851	1.78946	0.327758	-0.244629	0.339828	0.31	0.468741	RAB1A
-1.06785	-1.28949	-0.134971	0.635619	0.768636	1.08806	0.340693	-0.58	0.467637	ACTN1
-0.847922	-0.560098	-1.25251	0.725512	0.964718	0.970301	0.34251	-0.58	0.465327	RPL22
0.965466	1.25337	0.111956	-1.01045	-1.20411	-0.116238	0.342652	0.31	0.465147	DDX47
-0.635623	-0.828485	-0.931364	0.0956332	1.59059	0.709247	0.344217	-0.58	0.463168	NTMT1
0.791756	0.334731	0.651123	0.481133	-1.85555	-0.403194	0.345005	0.31	0.462175	SURF4
1.28237	0.167422	1.03215	-1.14404	-0.839709	-0.498202	0.347076	0.31	0.459575	SLC25A24
0.193498	0.675618	1.29526	-1.44378	-0.852374	0.131771	0.347278	0.31	0.459323	PRDX5
-1.50988	-0.490559	-0.00744871	1.11945	1.08909	-0.200663	0.351562	-0.57	0.453998	STRAP
0.316774	0.301081	1.2503	0.479008	-0.811845	-1.53532	0.351683	0.3	0.453849	SSRP1
-0.991566	-0.860211	-0.87096	0.906651	1.06161	0.754478	0.351721	-0.57	0.453802	NONO
0.63549	0.418649	1.18768	-0.861682	-1.50106	0.120927	0.353749	0.3	0.451305	AP2A1
0.767199	0.82699	0.0401696	-1.13415	-1.32586	0.825647	0.35426	0.3	0.450678	DLAT
1.53018	0.0268077	0.831478	-0.622846	-0.783251	-0.98237	0.354305	0.3	0.450623	CAVIN1
0.563466	1.49454	0.064427	-1.49588	-0.239916	-0.386636	0.357641	0.3	0.446553	PFDN2
-0.0263911	1.01401	1.14687	-0.129886	-0.441189	-1.56341	0.359744	0.3	0.444006	RNH1
0.708266	-1.0953	-0.642721	0.410446	-0.814037	1.43334	0.359859	0.3	0.443868	XRN2
-0.876641	-0.86786	-0.943211	1.23126	0.805843	0.65061	0.365206	-0.56	0.437462	RPS27
-1.05111	-0.42824	-1.15362	1.03593	0.670982	0.926053	0.367013	-0.56	0.435319	RUVBL1
0.88928	0.192033	1.41183	-1.0033	-0.921875	-0.567959	0.367993	0.29	0.43416	GNAI3
0.304605	-0.503152	-0.276579	-0.728604	-0.686973	1.8907	0.368815	0.29	0.433191	CCT2
-0.985218	-0.663986	-0.832788	0.496611	0.410694	1.57469	0.371997	-0.56	0.429461	ARHGAP1
0.464616	0.427765	1.52746	-0.444282	-0.743658	-1.2319	0.372433	0.28	0.428952	TUFM
-1.1676	-0.597638	-0.765525	0.714154	1.42476	0.391845	0.373993	-0.55	0.427137	UQCRC2
-0.286393	0.737108	0.321806	-1.1363	1.3889	-1.02512	0.374052	0.28	0.427068	PSMA5
0.363221	1.5288	0.311607	-1.22862	-0.961279	-0.0137236	0.374088	-0.55	0.427026	GSS
-1.09622	-0.816938	-0.775909	0.64374	1.12941	0.915918	0.375533	-0.55	0.425352	RPS8
0.489787	1.14435	0.727635	-1.6269	-0.413782	-0.321098	0.377001	0.28	0.423657	RPL6
-0.835603	-1.61158	0.416768	0.638414	0.418091	0.973912	0.380469	-0.55	0.419681	CKAP5
-1.4064	-0.584168	-0.560045	0.572646	1.19274	0.785222	0.382011	-0.55	0.417924	ATP1A1
0.0230314	0.770344	1.21011	-1.22816	0.364917	-1.14024	0.384729	0.27	0.414845	SEC22B
-0.655625	-0.219057	-1.53521	1.17346	0.508854	0.727581	0.385017	-0.54	0.41452	CUL2
-0.189836	-0.388677	-0.553798	1.33294	-1.26422	1.06358	0.390684	-0.54	0.408174	FABP5
0.3142	0.911999	0.871526	-1.20313	-1.30237	0.407778	0.390926	0.27	0.407905	PAFAH1B3
-1.11288	-0.987686	-0.158682	1.57318	0.502021	0.184055	0.39307	-0.54	0.40553	ARHGDIA
-1.11654	-1.10366	0.167691	0.982394	1.23129	-0.161172	0.395222	-0.54	0.403159	NUP35
-0.240665	-0.264546	-0.859426	1.77269	-0.877745	0.469691	0.395337	0.26	0.403033	PYGB
0.142956	0.500314	1.08636	0.678259	-1.51223	-0.895653	0.397616	0.26	0.400536	DDOST
-0.639574	-0.770054	-1.25311	0.724105	1.07929	0.859346	0.398867	-0.53	0.399172	YWHAE
-1.41619	-1.03236	0.131372	0.699378	1.04724	0.57056	0.399474	-0.53	0.398511	FH
0.0735197	0.662948	0.479781	0.843192	-1.8938	-0.165636	0.400601	0.26	0.397288	S100A11
1.27858	1.21166	-0.118743	-0.845511	-0.719276	-0.806706	0.40088	0.26	0.396986	ATIC
-0.164258	-0.550068	-1.41994	-0.0444371	1.46276	0.715937	0.40188	-0.53	0.395904	IDH1
-0.829839	0.0871665	-1.2395	0.530815	-0.120608	1.57197	0.404655	-0.53	0.392915	ELOVL5
0.769837	1.28042	0.458627	-1.27222	-0.913565	-0.323102	0.407964	0.25	0.389378	CAPRIN1
0.528657	0.444142	1.30319	-0.355188	-0.306919	-1.61388	0.409043	0.25	0.388231	ITGB1
-1.66512	-0.524127	0.681856	-0.0809233	1.12569	0.462622	0.410645	-0.52	0.386533	USP14
1.00824	0.124835	0.850329	-0.462692	-1.72846	0.207743	0.410662	0.25	0.386515	ATP5F1C
-0.86899	-0.305062	-0.31239	-0.155349	1.97898	-0.337193	0.411618	-0.52	0.385506	TKT
0.777224	1.0958	0.830864	-1.10312	-0.858242	-0.74253	0.411816	0.25	0.385297	CFL1
-0.860413	-0.910922	-0.908438	0.982038	1.16438	0.53335	0.412848	-0.52	0.38421	HNRNPU
-0.897209	-0.803821	-0.741044	0.75518	1.5529	0.133997	0.413164	-0.52	0.383878	MAP4
-0.628073	0.681441	0.31852	-1.51466	-0.167713	1.31049	0.417238	0.25	0.379616	DDX3X
0.257591	-0.158753	0.589159	-1.55039	-0.513724	1.37612	0.417389	0.25	0.379459	SRP14
0.79629	0.321784	0.904822	-1.65663	-0.745348	0.379083	0.417487	0.25	0.379357	CUTA
-0.269416	0.100738	0.825043	1.16333	-0.12639	-1.6933	0.418819	0.25	0.377974	VCL
-0.974141	-0.36205	-1.25897	0.621061	0.968441	1.00566	0.419259	-0.52	0.377518	SPTBN1
-1.29744	-0.00763357	-0.914087	0.0299957	1.29941	0.889754	0.423212	-0.51	0.373442	EHD4
1.41078	0.00661402	0.347075	0.195972	-0.298636	-1.66181	0.424012	0.24	0.372622	H2AC18;H2AC19
-0.480189	-0.659107	-1.05476	1.59323	-0.201372	0.802198	0.424555	-0.51	0.372066	NCL
0.309213	1.30723	-0.110656	0.0371067	0.226465	-1.76936	0.429158	0.24	0.367383	GRHPR
-1.1516	-1.16663	-0.191086	1.04692	0.495674	0.966716	0.429383	-0.51	0.367155	SF3B3
-0.198524	-0.521988	-0.726371	1.9941	-0.142572	-0.404646	0.429926	-0.51	0.366606	H4C1;H4C11;H4C12;H4C13;H4C14;H4C15;H4C16;H4C2;H4C3;H4C4;H4C5;H4C6;H4C8;H4C9
0.793143	-1.24081	0.86854	-1.20353	0.792687	-0.0100218	0.429936	0.24	0.366596	SLC1A5
-0.0607638	-0.396251	-0.706945	1.87622	0.175698	-0.887955	0.430783	-0.51	0.365741	RPS13
0.83138	1.00441	0.864208	-1.14073	-0.914157	-0.645104	0.431391	0.23	0.365129	EEF2
0.807279	0.367589	-0.0666602	-1.69434	-0.470542	1.05667	0.432037	0.23	0.364479	RPL23A
0.669531	1.30016	0.614854	-1.25299	-0.550122	-0.781433	0.43356	0.23	0.362951	HSPD1
-1.31335	-0.676904	-0.664931	0.913866	0.762168	0.979149	0.434399	-0.5	0.362111	RPS3
1.35417	1.08688	-0.209104	-1.10605	-0.357958	-0.767928	0.434956	0.23	0.361555	RPL27A
-1.55146	-0.518032	-0.428516	0.832223	1.0075	0.65829	0.436413	-0.5	0.360102	HP1BP3
-0.147094	1.51245	0.511227	0.0949289	-1.47416	-0.497348	0.437341	0.23	0.35918	AIP
0.701568	-0.0168705	1.0434	-1.84651	0.0259955	0.0924167	0.437957	0.23	0.358569	PGAM1
0.314911	0.129142	-1.82465	0.626838	1.03938	-0.285627	0.43797	0.23	0.358556	EIF4G1
-1.07496	-0.735394	-0.885683	0.873575	1.12963	0.69283	0.439852	-0.5	0.356693	EPRS1
0.223036	0.616444	1.3441	-1.40898	0.1018	-0.8764	0.440892	0.23	0.355668	FLNC
1.4661	0.993114	-0.958373	-0.810673	-0.503866	-0.186307	0.442512	0.23	0.354075	RPL21
-0.663622	-0.513299	-0.46403	1.56016	0.94688	-0.866092	0.44466	-0.5	0.351972	KRT10
0.454749	-0.439329	1.2265	-0.938175	0.889657	-1.19341	0.445339	0.22	0.351309	SUGT1
-1.0881	-0.784168	-0.821941	0.888453	1.1329	0.672854	0.445677	-0.49	0.35098	MYOF
0.91075	1.01182	0.659434	-1.43128	-0.550474	-0.600252	0.446353	0.22	0.350322	NSUN2
0.758986	0.94384	0.2816	-1.66364	0.402927	-0.723715	0.447107	0.22	0.349589	SRSF6
-0.891136	-0.789875	-0.99318	0.5212	1.02067	1.13232	0.447338	-0.49	0.349364	RPL5
-0.749188	-0.177629	0.293259	1.01207	1.08064	-1.45915	0.448394	-0.49	0.34834	KRT16
0.42963	0.254617	0.118585	-0.880728	-1.36779	1.44568	0.44957	0.22	0.347203	SOD2
0.0288986	-0.246956	1.01821	0.933112	-1.74088	0.00761922	0.450276	0.22	0.346521	ARCN1
0.426905	0.53593	0.379179	-0.313685	-1.88523	0.856899	0.451424	0.22	0.345415	MIF
0.478291	0.871686	1.07145	-1.47608	-0.127884	-0.817463	0.451493	0.22	0.345349	CCT5
-0.886514	-0.704389	-1.09146	0.674137	1.17099	0.837231	0.451779	-0.49	0.345074	PLIN3
0.493672	1.21204	0.804638	-0.989327	-0.258376	-1.26265	0.452199	0.22	0.34467	RAN
-0.356086	1.05436	0.595665	-1.79653	0.413902	0.0886854	0.454009	0.22	0.342936	TOMM20
-0.65264	1.01627	0.881704	-1.21811	0.786292	-0.813514	0.455281	0.22	0.34172	ABCE1
-0.713975	0.297569	-1.68754	0.925446	0.62797	0.550535	0.456222	-0.49	0.340824	PRPF19
0.903941	1.49079	-0.209622	-1.17075	-0.632444	-0.381917	0.460767	0.21	0.336519	PSMD1
0.361578	-0.970983	0.493853	0.981829	-1.51558	0.649303	0.461643	-0.48	0.335694	PEBP1
0.535176	1.09273	-0.423948	-1.60999	-0.37375	0.77978	0.463848	0.21	0.333624	FUBP3
-1.52174	-0.327145	-0.449254	0.815417	0.188494	1.29423	0.464656	-0.48	0.332868	VAMP3
-0.024936	-0.506042	-1.52204	0.535445	0.0557595	1.46181	0.466149	-0.48	0.331475	MCM2
-0.66643	0.296472	0.20035	1.60207	-0.0699902	-1.36247	0.46757	0.21	0.330153	CALM3
1.22944	-0.5045	0.307433	-1.6903	0.510482	0.14744	0.468753	0.21	0.329056	ANXA4
0.380823	-0.0730443	0.472029	0.626197	-1.97703	0.571023	0.4706	0.2	0.327348	PAFAH1B2
1.13924	0.547521	0.0401122	-1.84173	0.0905876	0.0242715	0.474659	0.2	0.323618	LRRC47
-0.46575	-0.894578	-0.0844939	0.698398	1.63997	-0.893542	0.475152	-0.47	0.323167	MARCKSL1
0.424229	1.09272	0.669537	-1.52715	-0.890093	0.230755	0.475721	0.2	0.322648	ACOT7
1.28989	0.773907	0.554236	-1.16644	-0.63657	-0.81503	0.476137	0.2	0.322268	PHB1
0.607521	0.780201	0.616274	-1.16949	0.564201	-1.39871	0.47624	0.2	0.322174	CAPZA1
-0.959091	-0.430043	-0.73307	-0.250143	0.695648	1.6767	0.477723	-0.47	0.320824	GMPS
-0.790688	-0.840986	-0.999743	0.595014	1.36501	0.671389	0.477952	-0.47	0.320616	LASP1
-1.64999	0.503299	-0.796641	0.498781	0.501536	0.943013	0.478452	-0.47	0.320162	P4HA1
-0.875036	-0.829201	-0.494127	1.69096	0.650261	-0.142852	0.480538	-0.47	0.318272	GLUD1
-0.173832	0.387075	1.62325	-0.727055	-1.27617	0.166736	0.483217	0.19	0.315858	PPME1
-0.551957	-0.765821	-1.30444	1.12451	0.851812	0.645894	0.484361	-0.46	0.314831	HSPA4
-0.953333	-1.00035	-0.0737101	1.6543	-0.186758	0.559846	0.485492	-0.46	0.313818	RPL14
0.664669	-0.405518	0.5974	-0.902934	-1.24577	1.29215	0.486809	0.19	0.312641	HK1
0.274724	0.125183	0.261643	-0.48285	-1.60449	1.42579	0.487724	0.19	0.311826	PFN1
-1.13913	-0.688224	-0.594798	0.141325	1.49671	0.784119	0.488369	-0.46	0.311252	ACO2
-1.14427	-0.538166	0.426974	-0.276436	1.75816	-0.226261	0.489791	0.19	0.309989	RPL11
-0.40261	-0.0857936	-1.2752	-0.127107	1.78227	0.108439	0.489828	-0.46	0.309956	PSMA1
0.139743	-0.495014	-1.75384	0.387073	0.744932	0.977104	0.490294	-0.46	0.309543	CTSD
-0.0283292	-0.586568	-1.68991	0.765341	0.889351	0.650115	0.491635	-0.46	0.308357	KARS1
-1.26343	-0.891456	0.863717	0.335701	1.28206	-0.326599	0.492786	0.19	0.307342	MVP
0.618832	0.169156	0.735404	-1.198	-1.29395	0.968558	0.493613	0.19	0.306613	DCTN2
0.698454	0.477586	0.64429	-1.21354	-1.35511	0.748314	0.49371	0.19	0.306528	HNRNPL
0.257626	-0.232061	1.34458	0.367787	-1.71348	-0.0244423	0.494984	0.19	0.305409	FIGNL1
0.614137	0.530603	1.15295	-1.59264	-0.689391	-0.0156543	0.495199	0.19	0.30522	PRKCSH
-1.23927	-0.935932	0.286871	-0.0989463	0.483004	1.50428	0.496969	-0.46	0.303671	SRRT
-0.0220805	-0.766724	-0.471617	1.96703	-0.165711	-0.540896	0.498209	0.18	0.302588	DDX39B
0.383639	1.21616	0.796013	-1.22789	-0.0593622	-1.10856	0.498762	0.18	0.302107	PAICS
-0.696053	1.20711	1.19607	0.0527348	-0.684374	-1.07549	0.498897	0.18	0.301989	CALR
1.01336	0.671768	0.0582391	-1.53007	-0.866449	0.653144	0.498942	0.18	0.30195	SLC3A2
-0.22773	-0.766866	-1.14391	0.338133	0.0888514	1.71152	0.501058	-0.45	0.300112	CAPNS1
0.878199	0.343987	1.02373	-1.40756	0.184881	-1.02323	0.503786	0.18	0.297754	STMN1
-0.577348	-0.903968	-1.01914	1.26544	0.144806	1.09022	0.504889	-0.45	0.296804	PFKP
-0.904779	1.10984	0.983371	-1.37762	-0.0882518	0.27744	0.506212	0.18	0.295668	SSR4
-0.557973	-0.427488	-0.684313	-0.142597	-0.18353	1.9959	0.512199	-0.44	0.290561	RPL7
-0.543891	-0.32571	1.80546	-0.177594	0.334798	-1.09306	0.514187	0.17	0.288879	RAB35
-0.843788	0.343075	-1.51928	0.320023	1.2467	0.453268	0.514688	-0.44	0.288456	RAB11B
0.0364057	-1.61137	-0.389729	0.568355	0.00809917	1.38823	0.514885	-0.44	0.28829	SNRPA1
-1.0908	-0.94975	-0.0201461	1.2858	1.07817	-0.303282	0.516876	-0.44	0.286614	YWHAZ
-0.152159	-0.5301	-0.214761	1.45612	-1.36885	0.809751	0.51858	-0.44	0.285184	RPL13A
-1.05034	0.227309	-1.12388	-0.282911	1.20405	1.02578	0.519286	-0.44	0.284593	GCLM
-0.329086	-0.0648469	0.092039	1.79522	-0.226461	-1.26686	0.519572	-0.44	0.284354	RACK1
-0.526173	-0.0938162	0.241205	1.87723	-0.680294	-0.818151	0.521914	-0.44	0.282401	PABPC1
-0.0286632	-1.41039	-0.200193	0.182519	-0.240024	1.69675	0.521975	-0.44	0.28235	MCM3
-0.946558	-0.917612	-0.42008	0.372887	0.2074	1.70396	0.522602	-0.44	0.281829	HSPA1B
0.276483	0.923429	0.532025	-0.434274	-1.82298	0.525311	0.52286	0.17	0.281615	HNRNPR
-0.134569	-0.975482	-0.20657	0.978367	1.3884	-1.05014	0.525157	-0.43	0.279711	SLC25A11
1.36879	0.528849	0.234234	0.162823	-0.889912	-1.40478	0.525693	0.16	0.279268	RPL32
-0.793089	0.227026	-0.215731	1.74744	-1.09648	0.130834	0.525847	0.16	0.279141	PNP
0.814948	-1.02022	0.0606699	1.44317	-0.221823	-1.07675	0.526352	0.16	0.278724	RANBP1
-1.38485	-0.233949	-0.899911	0.625851	1.07775	0.815109	0.526936	-0.43	0.278242	SNRNP200
0.544123	0.755541	0.43186	0.663458	-0.632497	-1.76249	0.529282	0.16	0.276313	HNRNPK
-0.925823	-0.97797	-0.326955	0.398387	0.12813	1.70423	0.535182	-0.43	0.271499	HNRNPUL2
-0.999096	-1.20054	-0.444854	0.767845	1.01614	0.860505	0.535587	-0.43	0.27117	PSMC2
-0.223876	-0.305539	-1.2635	-0.153233	1.79249	0.153657	0.536385	0.16	0.270523	HSPE1
0.234165	0.856079	1.06568	-0.301739	-1.72288	-0.131307	0.537009	0.16	0.270018	SRSF11
-0.340297	-1.77049	-0.0609815	0.756487	1.00095	0.414335	0.538145	-0.43	0.269101	SMC1A
0.19321	0.128997	-1.65282	0.745212	1.15512	-0.569724	0.538299	-0.43	0.268976	RAB1C
-0.981618	-0.238592	-1.20961	0.382664	1.39404	0.653117	0.538788	-0.42	0.268582	SRRM2
-0.125025	-0.745393	-0.936856	1.41414	1.05505	-0.661917	0.543681	-0.42	0.264656	RTN4
-0.178452	-0.522915	-0.742705	0.0907854	1.94534	-0.59205	0.551413	-0.42	0.258523	BASP1
-0.601806	-1.06793	-0.682311	1.43131	-0.0684379	0.989174	0.554065	-0.41	0.256439	GDI2
0.350926	0.0184972	0.178245	-0.13795	-1.74463	1.33491	0.556224	0.14	0.25475	SNRPGP15
0.466911	0.728854	0.181199	0.120877	0.492359	-1.9902	0.556288	0.14	0.2547	RPL18
-0.492047	-1.17986	-0.859144	1.31375	0.325077	0.892226	0.556771	-0.41	0.254323	NAP1L1
0.182875	0.597391	1.26261	-1.63212	-0.570977	0.160221	0.556797	0.14	0.254303	RCC2
-0.323632	0.131365	1.81006	0.156882	-0.852965	-0.921706	0.559035	0.14	0.252561	CYB5B
-0.116123	0.145309	-1.7754	0.207797	0.227529	1.31088	0.559379	-0.41	0.252294	UCHL3
0.208253	-0.715411	1.144	-1.39592	-0.291047	1.05013	0.560031	0.14	0.251788	MRPS23
0.601374	0.476672	0.985661	-0.149743	-0.0666031	-1.84736	0.560052	-0.41	0.251772	ACTB
-1.05883	-0.148162	-1.05799	0.532558	1.55662	0.175802	0.561015	-0.41	0.251026	JPT2
-0.983328	-0.649719	-0.611259	1.03386	-0.242077	1.45253	0.561832	-0.41	0.250394	RPL30
0.0854801	1.52653	-0.227269	-1.45901	0.526675	-0.452403	0.561949	0.14	0.250303	SMC2
-0.532444	1.21058	0.502878	-1.63174	0.56739	-0.116663	0.563092	0.14	0.249421	COX6B1
-1.4431	1.25528	0.865873	-0.724503	0.204878	-0.15843	0.565655	0.14	0.247448	PSMC1
-1.79946	-0.476588	0.515886	0.265608	0.948863	0.54569	0.565773	-0.41	0.247358	CAPN1
1.06355	0.819048	0.290359	-1.4951	0.230567	-0.908425	0.566651	0.13	0.246684	HSPA5
-1.27981	-0.41283	-0.871432	0.575938	1.24328	0.744852	0.567056	-0.4	0.246374	MDH1
-1.51911	1.20403	0.703425	0.414905	-0.757335	-0.0459188	0.567434	0.13	0.246085	MTHFD1
-0.602536	0.408261	1.21216	-1.60735	-0.0542942	0.643756	0.567957	0.13	0.245685	CDK1
-0.207991	-0.0325711	-1.71126	0.684895	1.24814	0.0187903	0.568073	-0.4	0.245596	FASN
-0.353819	-1.17187	-0.607617	-0.326364	1.25045	1.20922	0.569285	-0.4	0.24467	SRP9
-1.34156	-0.633049	-0.48045	0.567214	1.42606	0.461792	0.569613	-0.4	0.24442	ARFGAP1
-0.813443	0.795386	0.606693	0.859814	-1.60437	0.155919	0.571344	0.13	0.243102	ATP5PO
-0.148604	0.167677	1.45443	-0.723351	-1.38251	0.632356	0.571805	0.13	0.242752	ETF1
1.00669	0.222246	0.117017	-0.317717	-1.79746	0.769221	0.572238	0.13	0.242423	TUBB2A
0.647836	0.0964806	-0.0240503	-1.03547	-1.15551	1.47072	0.574848	0.13	0.240447	RAB8A
-0.47126	-0.565456	1.17773	-1.30588	1.16867	-0.00380718	0.576238	0.13	0.239398	PDIA3
0.64487	0.242034	0.367823	-0.223416	-1.89561	0.864299	0.579635	0.13	0.236845	AKR1A1
-0.686495	-1.60664	0.150257	0.597385	1.20502	0.340472	0.580879	-0.4	0.235914	LMNB2
-0.404708	0.0487897	0.0300976	1.88123	-0.982947	-0.572463	0.582417	0.12	0.234766	AKR1B1
-1.5993	0.39702	0.986294	0.127895	0.847661	-0.759568	0.583748	0.12	0.233775	YBX3
0.5952	0.619461	0.60995	-0.988055	-1.55049	0.713933	0.583966	0.12	0.233612	PGK1
-1.43071	-0.77815	0.047811	1.27393	0.849075	0.0380408	0.584542	-0.39	0.233184	PPP1CB
-1.78817	-0.107568	0.340732	0.560925	1.15509	-0.161014	0.587294	-0.39	0.231144	BTF3
0.387306	0.0246983	0.218934	-0.501435	-1.57167	1.44217	0.588118	0.12	0.230536	VASP
-0.32021	0.226219	0.505337	0.0640112	-1.73331	1.25796	0.58824	0.12	0.230445	PCMT1
-1.50106	0.303263	1.49014	-0.397776	0.420507	-0.315081	0.589415	0.12	0.229579	LLGL1
0.902055	0.0854702	-0.114105	-1.4634	-0.666883	1.25686	0.590287	0.12	0.228937	NPM3
-1.56419	-0.256115	0.108262	-0.396038	0.833635	1.27444	0.594004	-0.39	0.226211	RUVBL2
0.436857	0.954534	0.321998	-1.06694	-1.42935	0.782901	0.595471	0.11	0.225139	PYCR1
-0.811565	-0.740623	-0.432446	0.165108	1.89038	-0.0708575	0.595655	-0.39	0.225005	RPL37A
-1.29806	-1.03419	-0.133101	0.964632	1.04292	0.457797	0.596482	-0.38	0.224403	MATR3
-0.759678	-0.676714	-1.15228	1.28352	0.915324	0.389825	0.59696	-0.38	0.224055	ACTR2
0.296846	1.08528	-0.0979323	-1.8207	-0.0961521	0.632663	0.599156	0.11	0.22246	DYNLRB2
-0.218231	-1.36087	-0.257363	1.41179	-0.477178	0.901849	0.600842	-0.38	0.22124	ENO2
-1.28459	-1.16641	0.220966	0.39411	0.694552	1.14138	0.604445	-0.38	0.218643	RPA1
-1.36872	-0.986088	0.0553388	0.478002	0.547528	1.27394	0.605114	0.11	0.218163	CLIC1
0.750159	0.527362	1.13871	-0.982955	-0.0574065	-1.37587	0.605542	0.11	0.217856	SARNP
-0.596206	-0.919783	0.250858	0.822379	1.43819	-0.99544	0.606246	-0.38	0.217351	CAPG
0.312686	-0.344109	0.978606	1.05906	-1.59136	-0.414885	0.608472	0.11	0.215759	SETSIP
-0.946754	-0.399374	-1.22923	1.1361	0.950581	0.488677	0.608906	-0.38	0.21545	RPS11
-0.98872	1.49561	0.143492	-0.844384	0.815745	-0.621744	0.612149	0.1	0.213143	PLEC
-0.899601	-0.423695	1.53461	-1.08922	0.233506	0.6444	0.619269	0.1	0.208121	EHD1
-0.457119	-0.193886	1.05379	-0.207231	-1.43586	1.24031	0.620369	0.1	0.20735	PDCD5
-1.21126	-0.515701	0.0936644	-0.673715	0.88601	1.421	0.622118	-0.37	0.206127	SON
1.06403	1.15416	0.128198	-0.125866	-0.972245	-1.24828	0.62224	0.1	0.206042	ATP5F1A
1.64092	-0.862297	-0.0690753	-0.751665	-0.683632	0.725753	0.623464	-0.37	0.205189	GSN
0.80478	0.889115	1.02655	-1.06721	-0.861821	-0.791412	0.624357	0.1	0.204567	HSPB1
0.818569	0.0567601	0.241601	0.489681	-1.97334	0.36673	0.624911	0.09	0.204182	NUDT21
-1.31517	0.194032	-1.04688	1.133	0.119114	0.915896	0.625112	-0.37	0.204042	ETFB
0.502882	-0.659696	0.579701	-0.159861	-1.53075	1.26772	0.625686	0.09	0.203644	UBA2
-0.446442	-1.16031	-0.662513	0.18682	1.67851	0.403933	0.626209	-0.36	0.203281	PFDN5
-0.717043	0.0129411	1.91627	-0.337899	-0.0388636	-0.835407	0.626271	0.09	0.203238	HSPH1
-0.296091	-0.829059	-0.112516	0.450373	1.75372	-0.966424	0.627298	-0.36	0.202526	RPL13
0.399718	1.27281	0.410516	-1.16381	0.338728	-1.25796	0.627882	0.09	0.202122	KRT18
0.442765	0.97439	-0.612466	-0.313691	-1.5223	1.03131	0.627939	0.09	0.202083	DSTN
-0.553586	-0.492488	-0.709698	0.146238	-0.342107	1.95164	0.631969	-0.36	0.199304	CCAR2
0.797768	1.00826	-1.58071	-0.158604	-0.674044	0.607334	0.63327	0.09	0.198411	ARPC5
0.882298	1.07169	-0.587387	-1.01273	-1.08241	0.728539	0.63419	0.09	0.197781	HSD17B4
0.651042	-0.396716	1.56747	-0.308063	-0.156373	-1.35736	0.634595	0.09	0.197503	LDHA
0.114041	-1.85425	0.454523	-0.209914	1.04752	0.448081	0.635604	-0.36	0.196813	XRCC6
1.29328	0.42751	-0.194292	-1.71883	-0.162739	0.355069	0.637467	0.09	0.195542	PSME3
0.198863	-0.128007	0.683729	-1.63459	-0.401869	1.28187	0.637485	0.09	0.19553	RPLP1
-0.819653	-0.93847	-0.777432	0.238395	1.42037	0.876791	0.638136	-0.36	0.195087	TUBB4B
-0.0654335	0.894127	0.389057	-0.355751	0.900692	-1.76269	0.640715	0.08	0.193335	HNRNPH3
-1.56033	0.964431	-0.607875	-0.297221	0.910002	0.590997	0.642822	-0.35	0.191909	PREP
-0.689114	0.0860667	-0.925181	-0.512753	1.83167	0.209307	0.644282	-0.35	0.190924	ACAT1
0.467072	-0.707628	0.988122	-1.21013	-0.69966	1.16223	0.645793	0.08	0.189907	HSPA9
-1.24611	-0.700212	-0.428393	1.55806	0.487015	0.329642	0.647408	-0.35	0.188822	BSG
-0.0083447	1.51954	-0.703974	-0.638956	0.857387	-1.02565	0.647655	0.08	0.188656	RAB13
-1.40223	0.448943	0.961492	-0.0295564	-0.965705	0.987055	0.64808	0.08	0.188371	TNPO1
0.536605	0.389409	0.857135	-0.329014	0.426238	-1.88037	0.648769	0.08	0.18791	HSPA8
-1.88063	0.338336	0.471207	0.0650544	1.0582	-0.0521681	0.650799	0.08	0.186553	FXR1
-0.839128	-0.829629	-0.555733	1.69758	-0.109474	0.636388	0.653173	-0.35	0.184972	RPLP0
-0.839824	-0.646194	1.09668	-0.0635878	1.35956	-0.906631	0.653458	-0.35	0.184782	NUDC
-0.70416	0.0628462	1.17304	-0.868244	1.24384	-0.907314	0.653719	0.08	0.184609	PMPCA
0.239971	0.121092	-0.860125	0.110404	1.62615	-1.23749	0.655786	-0.35	0.183238	ZYX
-0.255063	0.676418	0.425003	-1.82454	0.98377	-0.00559101	0.656079	0.07	0.183044	PHGDH
-0.166004	-0.251114	-1.69553	0.296403	1.29369	0.522561	0.657337	-0.34	0.182212	TPD52L2
0.0524937	-1.04394	-1.18843	0.399401	0.277667	1.50281	0.658457	-0.34	0.181473	CDC37
-0.635731	-1.05342	-0.898938	1.26272	0.342299	0.983077	0.658569	-0.34	0.181399	MYH9
-0.653176	-1.44831	-0.0142623	0.789867	-0.0344427	1.36032	0.660237	-0.34	0.1803	CNBP
-1.04411	-0.789451	-0.807701	1.25472	0.471179	0.915357	0.661952	-0.34	0.179174	DDX17
-1.16729	0.197208	-1.30825	1.08219	0.581611	0.614522	0.663318	-0.34	0.178278	ATP6V1B2
-1.13419	0.546192	0.881421	0.830714	-1.37338	0.249244	0.666179	0.07	0.176409	ECPAS
0.219941	-0.88442	0.964678	1.2346	-1.28547	-0.249323	0.666911	0.07	0.175932	ETHE1
0.294125	1.27642	-1.80186	-0.0356925	0.115832	0.15117	0.6689	-0.34	0.174639	RPL12
-0.0474126	-1.07258	1.25793	0.0148457	-1.13777	0.984981	0.669124	0.07	0.174493	PARK7
0.56996	-0.48316	1.34104	-1.26247	0.636964	-0.802334	0.673157	0.06	0.171884	RPS18
-1.22945	-0.69434	0.250564	1.01223	-0.591593	1.25258	0.673705	-0.33	0.17153	STAT1
-1.44857	-0.972508	0.0143201	0.909243	0.810685	0.68683	0.676907	-0.33	0.169471	RPSA
-0.104505	-1.10772	0.705397	0.0697248	1.47634	-1.03924	0.677265	0.06	0.169241	UBE2V1
-1.32328	-0.436567	-0.508134	0.700814	1.51876	0.0484085	0.678445	-0.33	0.168485	YWHAQ
0.101997	-0.15618	0.424069	1.43587	-0.163539	-1.64222	0.681043	0.06	0.166825	RAB5C
0.00258477	-0.348454	-0.0852777	1.63541	0.255653	-1.45992	0.681977	0.06	0.16623	KRT9
-0.252923	0.155249	-0.831864	0.991271	-1.30276	1.24102	0.682098	0.06	0.166153	HSP90B1
-0.706638	0.724931	0.668963	-1.4429	1.13945	-0.383806	0.683075	0.06	0.165532	CCT8
0.368415	-1.37775	1.40597	-0.879938	0.0200291	0.46328	0.683351	0.06	0.165356	AP3B1
-0.74919	0.263859	1.75903	-0.513452	0.22082	-0.981071	0.684565	0.06	0.164585	CSRP1
0.137471	-1.58951	0.158004	1.14111	0.823376	-0.670451	0.684723	-0.33	0.164485	IMPA1
0.343421	0.00538306	0.50411	0.611929	0.528644	-1.99349	0.686584	0.05	0.163306	KRT6A
-0.930217	1.38677	-0.885961	0.944609	-0.705726	0.190522	0.68677	0.05	0.163189	ARPC4
-1.53492	-0.771992	0.607175	0.233675	0.208582	1.25748	0.689756	-0.32	0.161305	FKBP1A
-0.295436	-0.371371	-0.890447	0.17787	-0.534832	1.91422	0.693469	0.05	0.158973	HSD17B10
0.187583	-0.750759	-0.789135	-0.668129	1.81364	0.206805	0.694163	-0.32	0.158539	SRP68
-0.990444	-0.613908	1.09751	-0.484088	-0.429818	1.42075	0.694535	-0.32	0.158306	SGTA
-1.20376	-0.035885	-0.0158262	0.0334127	-0.572518	1.79458	0.698327	-0.32	0.155941	PDCD6IP
-0.419157	-0.63095	-0.910172	1.40778	-0.579123	1.13163	0.698668	0.05	0.155729	PSMD13
-1.11724	-0.0340338	-1.09313	0.413471	1.51069	0.320242	0.700077	-0.32	0.154854	PUF60
-0.0121275	0.237834	-0.389715	0.93437	-1.73085	0.960486	0.700347	-0.32	0.154687	HNRNPD
-1.24579	-0.0348308	0.164292	0.45593	1.55369	-0.893297	0.700642	0.05	0.154504	CNN2
-0.892716	-0.244403	-0.918531	1.79519	-0.0164158	0.276879	0.701905	-0.32	0.153722	ILF2
-0.109692	1.10018	-0.784025	-1.47965	0.922084	0.351098	0.702731	0.04	0.153211	GFUS
-0.274221	0.233964	0.211177	1.62874	-1.4258	-0.373858	0.705379	0.04	0.151577	SLC25A5
-0.327273	0.151678	1.70209	-1.16564	0.343473	-0.704334	0.705611	0.04	0.151435	RPS2
0.201104	-0.473973	0.272413	0.789646	-1.75947	0.970277	0.707631	0.04	0.150193	VCP
-1.536	0.126709	1.59961	-0.0738701	-0.222062	0.105612	0.70799	0.04	0.149973	PSMB6
-0.496658	-0.905704	-0.772346	0.864839	-0.275305	1.58517	0.708832	-0.31	0.149457	RPS5
-0.0359398	0.595508	1.04195	0.512323	-0.328291	-1.78555	0.710366	0.04	0.148518	RPL24
-1.07479	-1.14102	0.356916	-0.167276	0.603927	1.42225	0.710687	-0.31	0.148322	RNMT
-0.77508	-0.85624	-0.778842	1.23952	1.23258	-0.0619419	0.710987	-0.31	0.148138	TRAP1
-0.312135	-0.0634574	0.873861	-0.328073	1.33138	-1.50157	0.711169	0.04	0.148027	TPI1
0.756348	-0.384082	-0.0461711	0.344924	-1.73804	1.06702	0.711744	0.04	0.147676	ANXA1
0.159002	-0.560956	-1.50957	0.444223	1.47777	-0.0104652	0.712453	-0.31	0.147244	MCM4
0.94046	-1.7956	0.459672	0.687884	-0.432654	0.140243	0.71287	0.04	0.14699	PRPF31
-0.698954	-0.159812	-1.27445	0.229588	1.65789	0.245741	0.713026	-0.31	0.146895	RPS14
-1.03314	-0.766764	-0.90118	1.01692	1.04238	0.641787	0.713659	-0.31	0.146509	TMPO
-0.690296	0.265605	-0.890162	1.78839	-0.655166	0.181633	0.71603	-0.31	0.145069	DDX21
-0.125119	1.11289	-0.103062	-0.0674336	0.894566	-1.71184	0.716265	0.04	0.144926	RPL26
0.55502	0.763944	0.660858	-0.532794	0.358335	-1.80536	0.716306	0.04	0.144901	ALDOA
-0.753107	-0.219738	-1.0735	-0.00261232	1.77714	0.271817	0.719919	-0.3	0.142716	SCAMP3
-0.897463	0.0118587	0.201114	-0.11572	1.78221	-0.981997	0.722807	0.03	0.140978	RBMX
-0.268792	-0.286643	0.996199	-1.3203	-0.48846	1.36799	0.724711	0.03	0.139835	RPA3
-0.426888	-0.944331	-1.00532	0.613822	1.58313	0.17959	0.725124	-0.3	0.139588	LMNA
0.12852	0.275846	0.361023	-1.99837	0.508206	0.724775	0.727696	-0.3	0.13805	PFN2
-1.44495	-0.349471	0.0323654	-0.363744	1.5085	0.617296	0.728264	0.03	0.137711	RBM3
-0.218122	0.388904	-1.56752	0.996201	0.997584	-0.597049	0.728685	-0.3	0.13746	ANXA2
0.298061	-1.25461	0.66288	-0.889925	-0.246439	1.43003	0.73027	0.03	0.136517	XPNPEP1
0.278898	1.18607	-1.70665	0.409133	-0.542741	0.375291	0.73063	0.03	0.136302	ANXA5
-1.39281	-0.322171	0.607373	-0.190007	-0.275683	1.5733	0.731093	-0.3	0.136027	PADI2
-1.11447	1.71207	0.187417	-0.0158637	-0.882367	0.113218	0.731598	0.03	0.135727	SNU13
-0.656086	-0.307101	-1.16715	1.15846	1.29176	-0.319878	0.733451	-0.3	0.134629	ARPC1B
0.900281	1.28997	-0.518099	-1.4787	0.0641695	-0.257616	0.735351	0.02	0.133505	PGD
-1.3168	0.158767	0.529314	1.55591	-0.698058	-0.229137	0.736419	0.02	0.132875	PARP1
-1.11466	-0.257642	-0.659559	1.72271	-0.192273	0.501426	0.737634	-0.29	0.132159	STIP1
0.828683	-0.154756	-0.787788	-0.647088	-0.836176	1.59713	0.739281	0.02	0.13119	RAB10
-1.03099	-0.883409	0.0346997	-0.374891	0.640836	1.61376	0.73998	-0.29	0.13078	ATP5PD
0.76809	0.221158	-0.0393973	0.523742	0.487853	-1.96145	0.74009	0.02	0.130715	CCT6A
-0.958775	-0.735988	-0.590439	1.32059	-0.218142	1.18275	0.740736	0.02	0.130337	RPL23
-0.423279	-0.734905	0.0329674	0.439012	-1.04461	1.73081	0.741127	0.02	0.130107	ENO1
-0.570894	-1.29226	-0.239944	-0.0236522	0.478366	1.64839	0.741415	0.02	0.129939	PSMC5
-0.141996	0.943793	-1.64458	0.923275	0.473934	-0.554422	0.74223	-0.29	0.129461	PSMA8
0.941251	0.427629	-0.733818	-0.243908	-1.47165	1.08049	0.744022	0.02	0.128414	RPS25
-0.146829	0.731684	0.678413	-1.92707	0.488294	0.175507	0.744317	0.02	0.128242	MAT2A
-0.553712	-0.521068	-0.789242	1.90546	0.268559	-0.309994	0.745746	-0.29	0.127409	TRIM4
0.50163	-0.897465	-0.697539	0.413084	-0.89564	1.57593	0.750229	-0.29	0.124806	PSMD12
-0.670619	-1.22906	-0.751447	1.17234	0.679367	0.799426	0.751032	-0.28	0.124342	RPL10
-0.323182	0.00941047	0.577904	-1.48993	-0.278812	1.50461	0.75327	0.01	0.123049	MDH2
-0.255803	-0.217505	0.560893	-0.247127	1.57958	-1.42004	0.753544	0.01	0.122891	CDV3
-0.966534	-0.402287	0.713684	-1.23982	1.12361	0.771344	0.755096	0.01	0.121998	KRT7
0.223422	0.692075	0.179228	-1.98282	0.681819	0.206273	0.755464	0.01	0.121786	VTN
-0.930842	-0.990774	-0.215737	1.70359	-0.0166405	0.450404	0.75552	-0.28	0.121754	GNB2
-1.23306	-0.602896	-0.084978	-0.468532	1.06329	1.32618	0.755704	-0.28	0.121648	MYL12B
-0.473155	-0.755258	-0.955306	0.19342	0.1967	1.7936	0.755714	0.01	0.121643	PA2G4
-0.789141	-1.59314	0.845864	0.806986	0.685981	0.0434474	0.756431	-0.28	0.121231	UNC45A
0.253684	-1.15652	0.0641031	-0.836657	-0.0256016	1.70099	0.757278	0.01	0.120745	PSMC6
0.170851	-0.879088	-1.05947	1.70073	0.334174	-0.267189	0.758181	-0.28	0.120227	EEF1A2
-0.672157	-0.521481	-0.58662	-0.0780767	-0.119485	1.97782	0.758801	-0.28	0.119872	UBA1
-1.29299	-0.326492	-0.0346327	1.72322	-0.387043	0.317936	0.760819	-0.28	0.118719	GSTP1
-1.23484	-0.801774	0.165704	-0.295235	1.51412	0.652027	0.761962	-0.28	0.118067	CAPZA2
-1.0914	-0.858658	-0.747399	0.664857	1.06719	0.965409	0.762175	-0.28	0.117945	ESYT1
-0.399923	-0.789433	-0.653082	1.9455	-0.0571359	-0.0459243	0.76385	-0.28	0.116992	KRT5
0.218851	-1.88257	0.948821	-0.133405	0.169027	0.679274	0.765546	0	0.116029	DLST
-1.84617	-0.0802871	-0.115682	0.53981	0.475526	1.0268	0.767384	0	0.114987	ADSS2
-0.205845	0.488989	0.170276	-0.0379139	-1.72462	1.30911	0.770026	0	0.113495	PCBP2
0.508665	-1.25378	0.00296682	0.895302	-1.16193	1.00878	0.773111	0	0.111758	CCT3
0.244842	-0.526872	-1.40484	1.51026	0.531245	-0.354637	0.774548	-0.27	0.110952	CCT4
0.937699	0.663949	0.630477	-1.7794	-0.309004	-0.143725	0.774788	-0.27	0.110817	RPL3
-0.988596	-0.330709	0.8828	-0.717722	1.56522	-0.410998	0.775424	0	0.110461	SDHA
0.435394	-0.555176	-1.66384	-0.00908374	1.14822	0.644488	0.775896	-0.27	0.110196	ECI1
1.34054	-1.41253	0.455443	-0.918679	0.186765	0.348467	0.778982	0	0.108473	XPO1
-1.01862	0.863614	0.745922	-0.998026	-0.685613	1.09273	0.779746	0	0.108047	STUB1
1.06806	0.519613	0.0283195	-0.80701	0.737867	-1.54685	0.780646	-0.27	0.107546	TMSB10
-0.792168	-0.5604	-1.19153	0.416993	0.745344	1.38176	0.781386	-0.27	0.107134	EEF1G
0.424132	-0.468932	-1.79136	0.2584	0.589096	0.988661	0.782531	-0.27	0.106498	PFKM
0.180606	-1.39871	-0.902064	1.00121	0.0261828	1.09278	0.784871	-0.26	0.105202	ACTN4
-0.821555	-0.943437	0.929228	-0.967411	0.971954	0.831222	0.785634	-0.01	0.10478	GDI1
-0.274404	0.204855	0.578187	1.20331	-1.76016	0.048204	0.786782	-0.01	0.104146	SNRPD3
0.603873	-1.31824	1.52355	-0.757398	0.000563434	-0.0523495	0.787902	-0.26	0.103528	DUT
-0.500493	-0.891476	-0.935226	1.53841	-0.0541207	0.842901	0.788895	-0.26	0.102981	RPE
-1.20577	0.400147	1.59186	-0.123346	0.224011	-0.886897	0.789716	-0.01	0.102529	RPS3A
-1.38464	-0.802841	0.496715	0.843704	1.17216	-0.325098	0.789938	-0.01	0.102407	GNB1
-1.48887	-0.236695	-0.74085	0.561752	0.795866	1.10879	0.790829	-0.26	0.101917	NUP93
0.583654	1.08929	0.479003	-1.35541	0.339631	-1.13617	0.79085	-0.01	0.101906	ATP5F1B
1.00992	1.10866	-0.15489	-0.30948	-1.62176	-0.032444	0.791214	-0.01	0.101706	TXNRD1
-0.490516	-0.973493	-0.0486131	0.0103037	1.90891	-0.406587	0.79351	-0.26	0.100448	RBM14
-0.127086	0.248745	0.0961103	1.00552	-1.86732	0.644032	0.793957	-0.26	0.100203	DEK
1.48348	-0.136939	-0.536543	-0.243068	0.782574	-1.3495	0.794768	-0.01	0.0997596	LRRC59
0.719711	0.132901	0.209024	-1.83925	-0.217616	0.995226	0.794775	-0.01	0.0997558	RPN1
-0.0890011	-0.936273	0.0250872	0.381024	1.68399	-1.06482	0.795541	-0.01	0.0993374	HNRNPA1
-1.05884	-0.646104	-0.620609	-0.145033	1.19449	1.2761	0.798993	-0.26	0.097457	PPP1CA
-0.229747	-0.17966	-0.0740061	1.84693	-0.148513	-1.21501	0.799146	-0.02	0.0973739	ACTC1
-0.12099	-0.897265	-1.28111	0.704026	0.17686	1.41848	0.799842	-0.25	0.0969958	EIF6
0.140812	-0.242334	0.626947	-0.358503	1.39741	-1.56433	0.800037	-0.02	0.0968899	UQCRC1
0.245558	-0.593987	-1.35537	0.758695	1.40197	-0.456858	0.8002	-0.25	0.0968015	PHB2
-0.218928	-1.06098	-0.538986	1.86365	-0.197998	0.153235	0.800586	-0.25	0.096592	G3BP1
-1.41713	-0.0454441	0.226305	-0.84413	1.21608	0.864323	0.800841	-0.25	0.0964537	RPS21
0.36301	0.242556	0.499207	-1.94641	0.877702	-0.0360625	0.804578	-0.02	0.0944318	AIMP2
-0.413017	-1.08195	-0.844275	1.50459	0.825918	0.00873864	0.805044	-0.25	0.0941804	SEPTIN11
-1.41495	-0.345202	1.39072	-0.176333	-0.345437	0.8912	0.805045	-0.02	0.0941798	RPL28
-1.42645	-0.394196	-0.162454	0.730021	1.48252	-0.22944	0.805324	-0.25	0.0940294	FSCN1
0.701052	-1.45026	0.433665	1.0559	-1.01369	0.273336	0.808137	-0.02	0.092515	PTPA
0.951049	0.274885	0.00742716	-0.307122	0.859114	-1.78535	0.809188	-0.25	0.0919506	HSP90AA1
0.0278424	-1.12784	0.564767	1.12501	-1.28703	0.697247	0.812214	-0.25	0.0903295	TMEM33
-0.221477	0.269267	-0.268462	-0.0629608	-1.40126	1.6849	0.812568	-0.02	0.0901403	NPEPPS
-0.35879	-0.782365	0.163409	1.52251	-1.21207	0.667306	0.814588	-0.25	0.089062	HNRNPC
0.316724	-0.983387	0.891083	-0.575703	1.34728	-0.995997	0.815024	-0.03	0.0888296	RPL15
0.19032	0.0369914	-1.14172	-0.51287	1.80389	-0.376611	0.818811	-0.24	0.0868163	TFG
-1.61524	0.015293	-0.603085	0.94596	1.04213	0.214939	0.822731	-0.03	0.0847421	PSMA2
-0.847304	0.264019	-1.30961	0.42753	1.52036	-0.0549959	0.823166	-0.03	0.0845126	RPL7A
-1.12397	-0.376116	0.351238	1.26729	-1.02328	0.90484	0.825265	-0.03	0.0834066	TCP1
0.437663	-0.822051	-0.879715	-0.578433	0.106796	1.73574	0.825961	-0.24	0.0830405	AKR7A2
-1.02665	0.340144	0.792429	-0.570661	-0.944214	1.40895	0.826841	-0.03	0.082578	PSMD5
-0.788278	-0.995149	-0.55455	1.19512	1.27832	-0.135465	0.828914	-0.24	0.0814905	AHNAK
-1.08688	-0.672014	-0.353169	1.55382	0.858853	-0.300615	0.829206	-0.24	0.0813376	RPL4
0.911951	0.590905	1.01302	-1.02535	-1.30687	-0.183664	0.830684	-0.03	0.0805642	H2AC4;H2AC8
-0.207158	1.51285	-1.32189	0.724598	-0.623473	-0.0849322	0.831129	-0.24	0.0803316	EEF1D
-0.672774	0.909584	-0.522568	-1.05849	1.51564	-0.171397	0.833239	-0.23	0.0792304	G6PD
-0.0492772	-1.21675	-0.566438	-0.403467	1.63457	0.601357	0.834364	-0.23	0.0786444	TSR1
0.0658332	-0.0205196	-0.0348707	-0.322993	-1.3995	1.71205	0.83583	-0.04	0.077882	PPIA
-1.21385	-0.285837	-0.327502	-0.547284	0.856309	1.51816	0.836179	-0.23	0.0777007	STOML2
-1.00411	0.577582	0.359066	1.19143	0.297694	-1.42166	0.83944	-0.04	0.0760103	GOT2
-1.12786	1.04541	0.0379435	-1.02652	1.24485	-0.173826	0.841309	-0.04	0.0750445	RAC1
-0.106515	-0.957893	-1.38798	1.12085	0.695915	0.635615	0.841595	-0.23	0.0748969	EFTUD2
0.593199	-0.522916	0.521797	-0.521481	1.34817	-1.41877	0.841783	-0.04	0.0747998	CMPK1
-1.47894	0.106283	1.55004	0.0304104	0.329877	-0.537666	0.844892	-0.04	0.0731988	HDGF
-1.67035	-0.384027	0.648414	-0.34092	0.875284	0.871595	0.845089	-0.23	0.0730976	ECH1
0.0778095	-0.907183	-1.15554	0.0410543	1.65922	0.28464	0.845107	-0.23	0.0730883	RPL10A
0.0203499	0.738117	-1.19425	-1.14847	1.26889	0.315366	0.845923	-0.04	0.0726692	YTHDF2
0.482787	-0.0355089	-1.84249	0.664586	0.940772	-0.210146	0.846543	-0.23	0.072351	NASP
-0.717895	-0.676274	-1.25238	0.842632	1.14868	0.655231	0.847286	-0.23	0.07197	GPI
-0.836954	-0.331533	-1.27535	0.380101	1.41206	0.651683	0.847489	-0.23	0.0718659	SQOR
-1.63379	-0.134605	0.962681	0.41514	-0.558774	0.949354	0.848007	-0.05	0.0716006	RHOA
-0.577892	-1.02237	0.174027	1.77232	0.268256	-0.614349	0.848396	-0.23	0.0714014	RPL35
-0.635449	-0.573786	0.435946	-0.68461	-0.399213	1.85711	0.848813	-0.05	0.071188	SMARCE1
-1.79095	0.457487	1.07472	0.581283	-0.0229132	-0.299623	0.849021	-0.05	0.0710816	ANXA7
0.851343	0.333004	0.189132	0.194353	0.412272	-1.9801	0.850009	-0.05	0.0705765	TMSB4X
0.443501	0.421814	1.59632	-0.842124	-0.641623	-0.977893	0.851221	-0.05	0.0699577	TUBB
0.364739	-0.0735354	0.968692	-0.232565	-1.80622	0.778891	0.851848	-0.05	0.0696379	EIF4A1
-0.471459	-0.777147	-0.302403	0.370378	-0.684085	1.86472	0.852653	-0.05	0.0692277	COTL1
0.202801	-1.19178	-0.917089	1.35751	0.867655	-0.319102	0.853952	-0.22	0.0685665	RPS6
-1.53475	0.391452	0.0516868	1.53841	-0.11822	-0.328573	0.854275	-0.22	0.0684023	SEPTIN2
-1.00307	-0.761398	-0.367795	-0.277694	0.819125	1.59084	0.85472	-0.22	0.0681761	TUBB6
-0.637492	-0.392265	1.30899	-0.559436	-0.949406	1.22961	0.855623	-0.05	0.0677176	KHSRP
-0.537277	-0.439187	-0.338492	-0.392065	-0.328267	2.03529	0.857504	-0.05	0.0667638	TUBA1C
-0.591809	-0.200599	-0.847924	0.416316	1.83023	-0.606212	0.857555	-0.22	0.066738	TAGLN2
0.720709	0.235375	-1.37717	0.140547	1.25146	-0.970915	0.859463	-0.22	0.0657728	H1-5
-0.24835	-0.635435	-1.19563	0.628012	-0.184604	1.63601	0.860771	-0.22	0.0651124	TLN1
-0.71644	-0.751814	0.00860651	1.68965	-0.83613	0.606129	0.864208	-0.22	0.0633817	IPO5
-1.23792	-0.55593	0.996582	-0.629468	0.100473	1.32627	0.864255	-0.22	0.0633581	AKAP12
-1.86322	0.00968756	-0.226334	0.638674	0.596765	0.844427	0.864429	-0.22	0.0632707	HNRNPF
0.0834123	-1.59075	-0.490758	0.201448	0.365794	1.43085	0.865308	-0.22	0.0628293	HDLBP
-0.807652	-1.17354	-0.622842	0.860943	1.27289	0.470205	0.866414	-0.21	0.0622745	SFPQ
-1.08293	-0.953572	-0.304315	0.1021	1.51242	0.726294	0.8665	-0.21	0.0622314	SERBP1
-0.997549	0.469153	-0.305264	-0.88459	1.70556	0.0126862	0.867196	-0.06	0.0618827	RAB3GAP2
-0.262192	0.6657	-1.52319	0.1104	-0.402691	1.41197	0.867232	-0.06	0.0618647	FKBP4
-0.626132	-1.01466	1.05068	1.44981	-0.391191	-0.468514	0.868612	-0.06	0.0611742	PCBP1
-0.243598	-1.26846	-1.00637	1.12962	0.496346	0.892463	0.868644	-0.21	0.0611582	RARS1
-0.680039	-0.225995	0.877093	-0.625208	-0.920391	1.57454	0.871261	-0.21	0.0598517	EIF4A3
-0.463142	1.44247	0.319653	0.695899	-0.743925	-1.25096	0.871569	-0.06	0.0596982	AHCY
-0.641011	-0.806875	-0.651257	1.35797	1.20581	-0.46463	0.874945	-0.21	0.0580192	HSP90AB1
-0.77928	1.02114	-0.652861	-1.09214	1.29988	0.203265	0.876188	-0.06	0.0574027	AGPS
-1.30295	-0.800962	-0.165972	0.152404	0.629706	1.48777	0.876492	-0.21	0.057252	TUBB3
-0.891463	0.151469	0.247804	-0.56557	1.802	-0.744236	0.878816	-0.06	0.056102	DTD1
-1.59473	-0.543753	-0.111263	1.22854	0.267641	0.753567	0.878897	-0.06	0.056062	UAP1
-0.780458	-1.13086	-0.802219	0.940337	0.964478	0.808723	0.885413	-0.2	0.0528541	SPTAN1
-0.722327	-0.896342	-0.709246	0.945422	-0.12187	1.50436	0.889125	-0.2	0.0510372	GARS1
0.403208	-1.2547	-0.463051	-0.116713	-0.287082	1.71834	0.889866	-0.07	0.0506754	KPNB1
-0.696145	-0.495316	0.321124	1.76606	-1.01654	0.120818	0.890389	-0.2	0.0504202	CAND1
0.16405	-0.54556	-0.196851	-1.28891	1.71851	0.148763	0.891048	-0.07	0.0500989	PFDN1
-1.86339	0.308556	0.175614	0.706415	-0.245129	0.917936	0.893118	-0.07	0.0490912	CORO1B
-0.484383	-0.181514	-0.546161	1.72205	-1.07311	0.563125	0.897904	-0.2	0.0467701	ADAR
-0.0951472	-0.872969	-0.231041	1.02718	-1.16013	1.33211	0.899532	-0.08	0.0459834	PTBP1
-0.304723	-0.0303199	-0.829981	-0.69263	1.93187	-0.0742137	0.900131	-0.08	0.0456943	LMNB1
-0.371948	-1.18428	-0.494787	0.643834	-0.247651	1.65483	0.902511	-0.19	0.0445475	RPS17
-0.261989	-0.255376	0.557779	-0.0399856	-1.50909	1.50866	0.9026	-0.08	0.0445047	PPP2R1A
-0.525534	-0.170953	-0.943883	-0.0149544	1.9307	-0.27538	0.905391	-0.08	0.0431638	HNRNPA2B1
0.398285	0.126701	0.368417	0.203012	0.874345	-1.97076	0.905455	-0.08	0.0431331	IPO4
-0.565306	0.212666	-0.867935	-0.697182	1.84119	0.0765719	0.905804	-0.19	0.0429658	PTMA
-1.4031	-0.640633	0.092736	1.57823	0.0251073	0.347657	0.905857	-0.19	0.0429404	TUBA4A
-0.379545	-0.67875	-1.39922	1.32105	0.415805	0.72066	0.906177	-0.19	0.042787	ANXA6
0.0425274	-0.00500512	-0.423113	1.52711	0.387251	-1.52877	0.906414	-0.19	0.0426734	KRT1
-0.305199	-0.232516	-1.66566	0.327184	0.613062	1.26313	0.907814	-0.08	0.0420031	CANX
-0.213608	0.441861	0.350012	-1.33989	-0.748625	1.51025	0.908259	-0.08	0.0417903	RTCB
-0.0574455	0.0754794	-0.682847	-1.46828	1.28312	0.849973	0.908339	-0.08	0.041752	DBNL
-0.0343007	-0.230819	-1.65425	-0.139552	0.842448	1.21647	0.90879	-0.19	0.0415365	AIFM1
0.00549821	-0.95987	-1.32674	1.15029	0.987227	0.143595	0.909114	-0.19	0.0413817	TPM3
-1.64298	0.628467	0.18711	0.89554	0.696111	-0.764246	0.90921	-0.08	0.0413358	PSMD14
1.06961	0.341573	-1.90972	0.197933	0.213075	0.0875249	0.911204	-0.08	0.0403844	TUBA1A
0.502623	-1.12849	-0.325909	0.234678	-0.87747	1.59457	0.912261	-0.19	0.0398809	SRSF10
-0.492646	-0.355582	-1.02233	-0.0142891	-0.00867207	1.89352	0.914664	-0.19	0.0387384	TMOD3
-1.92759	-0.0895478	0.499614	0.74844	0.0922751	0.676812	0.915279	-0.09	0.0384465	PSAT1
-1.60219	1.40864	-0.159214	0.357403	-0.386774	0.382135	0.916088	-0.09	0.0380628	ATP6V1E1
-0.609041	-1.39822	1.38527	0.850568	-0.0618899	-0.166685	0.916662	-0.18	0.0377908	TMED9
-0.95268	-0.412366	-1.2199	0.619549	0.73882	1.22658	0.918386	-0.09	0.0369747	FLNA
-0.787496	-1.07637	0.422896	0.219929	-0.449813	1.67085	0.92505	-0.09	0.0338348	CLTC
-1.5338	-0.346377	-0.320287	0.825655	1.31913	0.0556732	0.925802	-0.18	0.0334819	VDAC1
-0.368012	-0.920522	-0.765435	1.31743	-0.475664	1.2122	0.928838	-0.18	0.03206	XRCC5
-1.25075	-0.925389	-0.385772	1.21962	0.52603	0.816259	0.92884	-0.18	0.0320591	PRDX6
0.479586	-1.71948	0.66511	-0.473064	-0.022981	1.07083	0.931871	-0.1	0.0306442	ITGAV
-1.0749	-0.233819	-0.332887	1.54234	-0.755152	0.854414	0.934235	-0.17	0.0295439	DHX9
-1.4632	-0.013175	-0.493552	0.47293	1.54572	-0.0487206	0.935201	-0.17	0.029095	MYO1C
-0.766567	-0.366147	-1.23397	0.484178	1.55333	0.329174	0.935347	-0.1	0.0290272	GAPDH
-0.670343	-0.61563	-0.767735	0.494228	-0.250302	1.80978	0.937144	-0.1	0.0281937	ISYNA1
-0.159233	-1.13964	-0.119678	1.42469	-0.906335	0.900196	0.939571	-0.17	0.0270704	LRPPRC
0.232489	0.224879	-1.07227	-1.32088	1.22016	0.715625	0.940277	-0.17	0.0267442	HNRNPM
-1.08265	-0.410674	-0.304756	-0.330751	0.292741	1.83609	0.943719	-0.17	0.0251573	ESD
-0.468513	-0.451621	0.491392	1.04333	-1.54376	0.929172	0.943865	-0.1	0.0250901	RPS23
-1.26243	-0.904177	-0.0136531	0.426724	1.53594	0.217595	0.944096	-0.1	0.0249838	HNRNPA3
0.938995	0.85807	-0.952945	-1.07714	0.918546	-0.685528	0.944162	-0.17	0.0249535	ALDH9A1
-0.504299	-0.280448	-1.58589	0.832281	0.397672	1.14068	0.947288	-0.17	0.023518	CYB5R3
-0.247586	0.253645	-1.08571	0.0518456	1.77182	-0.744015	0.948427	-0.1	0.0229961	CSNK2B
-0.00571604	-0.824132	-1.11404	-0.386755	0.838081	1.49256	0.949501	-0.11	0.0225046	NPM1
-1.22177	-0.774801	0.0254997	-0.239218	0.654356	1.55593	0.951894	-0.11	0.0214114	ACADVL
0.170367	-0.332711	-0.00463263	-0.986467	-0.692515	1.84596	0.95205	-0.11	0.0213402	SNRPE
-0.397361	-0.154579	-0.372714	-0.963747	1.93603	-0.0476303	0.955	-0.16	0.0199966	SSBP1
-1.25696	0.776052	0.328914	-0.921171	-0.265036	1.33821	0.958555	-0.16	0.018383	TXNDC17
-1.752	-0.579692	0.265676	0.791958	0.430804	0.843254	0.959195	-0.16	0.0180931	CAD
-1.20208	-0.354866	-0.43034	-0.389474	1.55424	0.822521	0.960259	-0.16	0.0176116	PRKAR2A
-0.398527	-0.444351	0.309059	1.71235	-1.26809	0.0895662	0.960294	-0.11	0.0175958	RPLP2
-1.03974	-1.45972	0.52056	0.29286	0.772212	0.913832	0.960987	-0.16	0.0172825	MARS1
0.0936384	-0.831022	-1.4028	1.07551	-0.0196219	1.08429	0.963318	-0.16	0.0162303	FLNB
1.34033	0.25074	-0.587689	0.192104	0.41314	-1.60863	0.964371	-0.11	0.0157559	VIM
-0.909236	-0.0170074	-0.568158	1.24835	-0.940353	1.1864	0.966551	-0.12	0.0147752	HNRNPH1
-0.137755	-0.848084	0.618587	1.14456	-1.45331	0.676006	0.967561	-0.12	0.0143216	TCEA1
-0.275485	-0.32794	0.032095	-1.57157	0.913853	1.22905	0.969907	-0.12	0.0132699	BAX
-0.635988	-0.270869	-0.364718	2.02484	-0.428874	-0.324389	0.970032	-0.12	0.0132139	PPIB
0.801254	-0.648641	-0.976258	-0.292274	-0.508838	1.62476	0.970645	-0.12	0.0129396	PPL
1.75837	-1.01263	-0.882381	0.299441	-0.0568927	-0.105901	0.971467	-0.12	0.0125719	DNAJA1
-1.44283	-0.27335	0.842851	-0.602441	1.32151	0.154267	0.97362	-0.15	0.0116105	CAT
-1.60163	-0.485739	0.379765	-0.169231	1.30224	0.574587	0.973888	-0.12	0.011491	COX5A
0.209938	0.049934	1.09884	0.991387	-1.20396	-1.14613	0.974168	-0.12	0.0113661	MSN
-1.95263	-0.0805988	0.27854	0.757382	0.371727	0.625579	0.974851	-0.15	0.0110618	RANGAP1
-0.377724	0.533829	0.814728	-1.23019	1.21632	-0.956958	0.977021	-0.12	0.0100961	NOP2
-0.109334	-0.793444	-0.491773	1.9849	-0.330863	-0.259491	0.97851	-0.12	0.00943473	EIF3F
-0.820686	0.418962	-1.04416	-0.746544	1.31978	0.87265	0.979832	-0.15	0.00884838	VAT1
-0.192626	-1.11931	0.108994	0.618246	-0.961648	1.54634	0.980751	-0.15	0.00844124	PFAS
-0.0835104	0.0518972	-1.20163	1.82853	-0.411064	-0.184221	0.980928	-0.15	0.00836287	PRDX3
0.672292	-1.50724	0.519638	-0.448175	-0.488297	1.25178	0.983	-0.15	0.00744648	SHPK
0.116505	0.105802	-1.3499	-0.86592	1.4529	0.540618	0.98318	-0.13	0.00736696	PGAM5
0.98198	-1.54889	-0.737583	0.336564	-0.0214568	0.989387	0.983888	-0.14	0.00705434	RCC1
-0.126695	-0.532076	-0.281229	1.48634	0.790619	-1.33696	0.98841	-0.14	0.00506287	KRT2
-0.204021	-1.55671	0.440183	-0.559581	1.3011	0.579031	0.988648	-0.13	0.00495831	NUP155
-1.25789	-0.416956	1.29735	0.320545	0.88182	-0.824867	0.990188	-0.13	0.00428234	SNRPD2
-1.43906	-0.210269	0.692681	-0.736054	1.31041	0.382287	0.99045	-0.13	0.00416744	YWHAH
-0.473919	-0.571654	-0.517371	0.527924	-0.779911	1.81493	0.990968	-0.14	0.00394037	H2BC12
-0.388736	-1.55215	-0.340293	0.645954	0.283912	1.35131	0.992243	-0.13	0.00338196	DYNC1H1
-0.674354	-1.25087	-0.170557	1.33365	-0.283173	1.04531	0.992259	-0.13	0.00337495	EIF3B
-0.282666	-0.625344	-0.422538	-0.167464	-0.515993	2.014	0.992657	-0.14	0.00320079	NUTF2
-0.980143	-0.539672	-0.438873	-0.398872	1.73435	0.623205	0.995065	-0.13	0.00214855	APEH
-0.271652	-0.626265	-0.847384	0.0718613	1.93458	-0.261136	0.997735	-0.13	0.000984793	PKM
-0.0301845	-0.827427	-0.0918076	0.00432774	-0.916592	1.86168	0.999117	-0.13	0.000383651	RPS24
0.464233	0.743274	-0.888242	-0.798661	1.3995	-0.920105	0.999117	-0.14	0.000383651	YWHAB
