# Supplementary material for: ST8Sia2 polysialyltransferase protects against infection by Trypanosoma cruzi
Source: PLoS Negl Trop Dis. 2024 Sep 25;18(9):e0012454. doi: 10.1371/journal.pntd.0012454 (PMC11466412; doi:10.1371/journal.pntd.0012454)
Supplement: S3 Table — (XLSX) [file pntd.0012454.s006.xlsx]

## Sheet: S3_Table
Supplementary Table 3: List of regulated proteins in the (siST8_TY) / (Meio_TY)
S3 Table: proteins regulated in the (siST8_TY) / (Medium_TY)
Abundances (Normalized): F28: Sample, siST8_TY	Abundances (Normalized): F29: Sample, siST8_TY	Abundances (Normalized): F30: Sample, siST8_TY	Abundances (Normalized): F4: Sample, Medium_TY	Abundances (Normalized): F5: Sample, Medium_TY	Abundances (Normalized): F6: Sample, Medium_TY	N: N: Abundance Ratio P-Value: (siST8_TY) / (Medium_TY)	N: N: Abundance Ratio (log2): (siST8_TY) / (Medium_TY)	N: negative_log	T: T: Gene Symbol
0.728766	0.717231	0.712027	-1.32023	-1.32023	0.429023	2.31e-08	2.75	7.63597	PLP2
0.790194	0.75911	0.676735	-0.936504	0.258806	-1.54834	1.63e-05	1.89	4.78813	PCBD1
0.796054	1.05942	0.872355	-0.899021	-0.879743	-0.949068	0.000303064	1.57	3.51847	S100A6
0.636782	0.611412	1.27325	-0.916838	-0.316751	-1.28786	0.00932712	1.09	2.03025	SRSF2
0.812069	0.588699	0.904921	-0.655403	0.00666917	-1.65695	0.0152418	1.01	1.81696	ICAM1
0.812211	0.213856	1.24229	-0.998378	0.0535366	-1.32351	0.0161204	1	1.79262	RNPS1
0.489778	0.728399	1.14456	-0.99044	-1.39218	0.0198771	0.0236212	0.93	1.6267	AK2
0.946187	0.716108	0.92346	-0.426595	-0.743297	-1.41586	0.0240598	0.93	1.61871	RPL38
0.459575	0.969238	1.19969	-0.986305	-1.03194	-0.610256	0.025616	0.92	1.59149	SRM
1.1089	1.04512	0.24735	-0.57618	-0.35617	-1.46902	0.0375183	0.84	1.42576	ALB
0.657542	1.25211	0.634564	-1.05406	-0.311566	-1.17859	0.0411498	0.83	1.38563	SQSTM1
0.488572	0.83201	1.01697	-0.283691	-1.677	-0.376864	0.0428597	0.82	1.36795	CFL2
0.715923	0.613277	0.655271	-0.271179	0.177941	-1.89123	0.0430139	0.82	1.36639	MT1G
0.628391	1.07152	0.92657	-1.25845	-0.882752	-0.485282	0.0462897	0.8	1.33452	ACP1
0.74904	0.965138	0.782894	-0.815071	-1.4796	-0.202401	0.0474112	0.8	1.32412	ARPC5L
-0.563081	-1.13487	-0.839743	1.43212	0.670502	0.435073	0.046587	-1.07	1.33174	RECQL
-0.660692	-0.901405	-0.971114	1.14483	0.177731	1.21064	0.044954	-1.08	1.34723	DOCK7
-1.11006	-0.760259	-0.800223	0.842821	1.20438	0.623338	0.0423965	-1.09	1.37267	SF3B5
-1.12704	-0.902654	-0.621044	0.537673	1.1185	0.994571	0.033899	-1.13	1.46981	RPL19
-1.11399	-1.04681	-0.252238	0.312885	0.665113	1.43504	0.0326488	-1.14	1.48613	HYOU1
-0.923711	-0.731496	-0.849019	1.50137	0.242715	0.760138	0.0327284	-1.14	1.48508	CSE1L
-0.830632	-0.814381	-1.00162	0.478129	1.26281	0.905694	0.0336161	-1.14	1.47345	TOMM22
-1.58187	-0.642158	-0.194469	1.05218	0.742306	0.624017	0.0310383	-1.15	1.5081	PYGL
-0.734484	-0.508674	-1.30059	1.30344	0.76527	0.475033	0.0317857	-1.15	1.49777	PAFAH1B1
-1.18971	-0.689337	-0.786362	0.741062	1.17469	0.749651	0.0297957	-1.16	1.52585	RANBP2
-1.19144	-0.897736	-0.360665	0.26399	1.39772	0.788125	0.029858	-1.16	1.52494	SEPTIN9
-0.824193	-0.57537	-1.25887	0.709973	1.01032	0.938142	0.0300214	-1.16	1.52257	SFN
-1.06809	-0.747363	-0.881868	0.93568	1.09962	0.662019	0.026059	-1.18	1.58404	ALYREF
-0.58362	-0.464785	-1.45586	0.923424	0.457564	1.12328	0.0265756	-1.18	1.57552	CD109
-1.15346	-0.656573	-0.875233	0.803774	1.10859	0.772906	0.0269837	-1.18	1.5689	LAP3
-0.812269	-0.37753	-1.18708	0.819256	0.106415	1.45121	0.0253623	-1.19	1.59581	EIF3A
-0.595611	-1.4498	-0.451897	1.24424	0.680806	0.572264	0.0232259	-1.2	1.63403	ELOC
-0.28306	-0.40479	-0.00881536	1.1054	1.10912	-1.51786	0.0241199	-1.2	1.61762	KRT14
-1.26241	0.0833301	-1.20419	0.97995	0.748358	0.654958	0.0206045	-1.23	1.68604	ETFA
-0.72469	-0.574893	-1.32408	0.821374	1.11602	0.686271	0.0177931	-1.25	1.74975	RPL18A
-0.704109	-1.14729	-0.570614	1.54599	0.227563	0.648461	0.0178094	-1.25	1.74935	RPL9;RPL9P7;RPL9P8;RPL9P9
-0.50542	-1.01415	-1.09954	1.10641	1.01977	0.492934	0.0169442	-1.26	1.77098	ALDOC
-0.975861	-0.876559	-0.866833	0.714064	1.06448	0.940705	0.0111632	-1.33	1.95221	KIF5B
-0.941652	-1.07899	-0.59454	1.07979	1.1219	0.413497	0.0112991	-1.33	1.94696	TAF15
-1.25275	-0.981151	-0.377609	0.952729	0.684651	0.974131	0.0114019	-1.33	1.94302	RAB2A
-0.628959	-0.540178	-1.37966	0.520753	1.21589	0.812154	0.0105718	-1.34	1.97585	TARDBP
-1.50102	-0.605886	-0.420955	0.785907	1.05508	0.686878	0.00943818	-1.36	2.02511	USP9X
-0.952227	-1.09767	-0.652081	1.03814	0.806659	0.857172	0.00612738	-1.43	2.21273	EIF3L
-0.608446	-0.7752	-1.274	0.944333	1.00882	0.704491	0.00405327	-1.49	2.39219	MACROH2A1
-0.639387	-1.04487	-1.02127	0.862338	1.00559	0.837602	0.0041369	-1.49	2.38332	EWSR1
-0.484936	-0.923307	-1.20955	0.579841	1.15403	0.883921	0.00107513	-1.67	2.96854	PAK2
-0.685855	-0.657286	-1.23639	1.21299	0.969489	0.397054	0.000890085	-1.7	3.05057	H1-3
-0.923802	-0.776479	-0.864724	1.16211	1.18174	0.221154	0.000708356	-1.73	3.14975	H1-2
-0.574494	-0.466736	-1.50509	0.71945	0.898243	0.928631	0.000363092	-1.81	3.43998	ACAT2
NaN	NaN	NaN	0.322623	-1.12149	0.798863	1e-17	-6.64	17	SEC13
NaN	NaN	NaN	-0.770681	1.13001	-0.359333	1e-17	-6.64	17	SNX9
NaN	NaN	NaN	0.608857	0.545259	-1.15412	1e-17	-6.64	17	SARS1
NaN	NaN	NaN	0.440104	0.704465	-1.14457	1e-17	-6.64	17	LTA4H
NaN	NaN	NaN	-0.481065	-0.668551	1.14962	1e-17	-6.64	17	TBCB
NaN	NaN	NaN	0.465732	-1.14792	0.682186	1e-17	-6.64	17	TOMM34
NaN	NaN	NaN	-0.230813	1.09522	-0.864412	1e-17	-6.64	17	TSFM
NaN	NaN	NaN	-1.11275	0.823473	0.289277	1e-17	-6.64	17	OGA
NaN	NaN	NaN	-1.00002	4.5e-05	0.999978	1e-17	-6.64	17	SMC3
NaN	NaN	NaN	0.823192	-1.11286	0.289665	1e-17	-6.64	17	LSM2
NaN	NaN	NaN	0.890816	0.190859	-1.08167	1e-17	-6.64	17	M6PR
NaN	NaN	NaN	-1.02014	0.978562	0.0415781	1e-17	-6.64	17	PITRM1
NaN	NaN	NaN	1.07147	-0.162952	-0.908517	1e-17	-6.64	17	MYADM
NaN	NaN	NaN	-1.1213	0.321877	0.799424	1e-17	-6.64	17	BID
NaN	NaN	NaN	-0.188575	-0.892287	1.08086	1e-17	-6.64	17	SNRPD1
NaN	NaN	NaN	-0.933755	1.05516	-0.121404	1e-17	-6.64	17	VTA1
NaN	NaN	NaN	-0.0945352	1.04391	-0.949375	1e-17	-6.64	17	LARP1
NaN	NaN	NaN	0.954354	-1.04012	0.0857668	1e-17	-6.64	17	NCKAP1
NaN	NaN	NaN	0.116873	-1.0533	0.936428	1e-17	-6.64	17	MSH2
