# Supplementary material for: ST8Sia2 polysialyltransferase protects against infection by Trypanosoma cruzi
Source: PLoS Negl Trop Dis. 2024 Sep 25;18(9):e0012454. doi: 10.1371/journal.pntd.0012454 (PMC11466412; doi:10.1371/journal.pntd.0012454)
Supplement: S2 Data — (XLSX) [file pntd.0012454.s008.xlsx]

## Sheet: Fig 1B
Representative results of the quantification of the percentage of infected cells are presented in Figure 1B
hiSPC-CM
64.7059
50
68
50
67
Representative results of quantification of the amastigotes/ infected cell presented in Figure 1B
hiSPC-CM
5
21
11
83
10

## Sheet: Fig 1C
Quantification of relative expression of st8sia2 mRNA in T. cruzi-infected hiPSC-CM presented in Figure 1C
Uninfected	Infected
1.334	0.19
0.965	0.537
0.777	0.337

## Sheet: Fig 1D-G
Raw Data - Quantification of Western Blot Results Presented in Figure 1 C - G
	Assay I						Assay I
polySia			Uninfected	Infected		NCAM			Uninfected	Infected
	Uninfected	Infected	Average	Average			Uninfected	Infected	Average	Average
	1.06515	0.942331	1.05003	0.954641			1.16837	0.850954	1.16042	0.853335
	1.03492	0.966951					1.15246	0.855716
	1.07743	0.9317	1.16112	0.879446			1.09162	0.919184	1.17868	0.865802
	1.2448	0.827192					1.26573	0.812419
	Assay I						Assay I
SCN5A			Uninfected	Infected		ST8Sia2			Uninfected	Infected
	Uninfected	Infected	Average	Average			Uninfected	Infected	Average	Average
	0.998722	1.00113	0.998076	1.00178			0.932562	1.05679	1.04049	0.953828
	0.997429	1.00243					1.14842	0.850862
	1.12463	0.890068	1.16749	0.870793			1.59729	0.602963	1.46211	0.671585
	1.21034	0.851518					1.32693	0.740206
	Assay II						Assay II
polySia			Uninfected	Infected		NCAM			Uninfected	Infected
	Uninfected	Infected	Average	Average			Uninfected	Infected	Average	Average
	1.32816	0.702023	1.2596	0.765805			0.985417	1.01324	0.946141	1.04816
	1.19104	0.829587					0.906864	1.08308
	0.963043	1.04742	0.866974	1.13354			0.956602	1.05569	0.977545	1.02857
	0.770904	1.21966					0.998488	1.00145
	1.01122	0.788778	1.14981	0.837284			1.01456	0.985437	1.0511	0.954248
	1.28839	0.885791					1.08763	0.923058
	Assay II						Assay II
SCN5A			Uninfected	Infected		ST8Sia2			Uninfected	Infected
	Uninfected	Infected	Average	Average			Uninfected	Infected	Average	Average
	1.16302	0.851975	1.2457	0.779528			1.15518	0.859092	1.13276	0.880335
	1.32838	0.70708					1.11034	0.901578
	1.11436	0.853261	1.03849	0.944554			1.04831	0.938012	1.12108	0.87607
	0.962614	1.03585					1.19386	0.814127
	0.94335	1.05667	1.16346	0.859943			0.990722	1.00928	1.0056	0.995654
	1.38358	0.663217					1.02047	0.982027

## Sheet: Fig 2B 
Representative results of the quantification of the percentage of infected cells are presented in Figure 1B
SH-SY5Y
14.2857
16
11.6279
26.6667
5.55556
Representative results of quantification of the amastigotes/ infected cell presented in Figure 1B
SH-SY5Y
8
6
8
10
8

## Sheet: Fig 2C-G
Raw Data - Quantification of Western Blot Results Presented in Figure 2 C - G
	Assay I
NCAM			Uninfected	Infected				Assay I						Assay I
	Uninfected	Infected	Average	Average			PolySia			Uninfected	Infected		NCAM			Uninfected	Infected
	0.938506	1.25275	0.978752	0.975343				Uninfected	Infected	Average	Average			Uninfected	Infected	Average	Average
	1.019	0.697941						0.806213	1.30615	1.09305	0.983851			1.27195	0.849392	1.12661	0.850398
								1.29794	1.07704					1.12913	0.726459
	1.51776	0.526694	1.27195	0.849392				1.17499	0.568364					0.978753	0.975344
	1.02614	1.17209
	1.05643	0.779415	1.12913	0.726459
	1.20184	0.673502
	Assay I
ST8Sia2			Uninfected	Infected				Assay I						Assay I
	Uninfected	Infected	Average	Average			SCN5A			Uninfected	Infected		ST8Sia2			Uninfected	Infected
	0.846764	1.16546	0.924932	1.03484				Uninfected	Infected	Average	Average			Uninfected	Infected	Average	Average
	1.0031	0.904219						1.09547	1.27414	0.910398	1.23192			1.26067	0.980904	1.06571	0.938531
								0.859344	1.02635					1.01152	0.799851
	1.3154	0.91203	1.26067	0.980903				0.776384	1.39528					0.924932	1.03484
	1.20594	1.04978
	1.03388	0.738155	1.01152	0.799851
	0.989158	0.861547
	Assay II						Assay II
PolySia			Uninfected	Infected		NCAM			Uninfected	Infected
	Uninfected	Infected	Average	Average			Uninfected	Infected	Average	Average
	1.209	1.114	1.03267	1.46367			1.906	0.865	1.444	1.06933
	1.089	0.959					1.151	0.867
	0.8	2.318					1.275	1.476
	Assay II						Assay II
SCN5A			Uninfected	Infected		ST8Sia2			Uninfected	Infected
	Uninfected	Infected	Average	Average			Uninfected	Infected	Average	Average
	2.032	1.399	1.87133	1.409			3.931	0.076	2.35933	0.779
	1.919	1.11					1.435	1.06
	1.663	1.718					1.712	1.201
	Assay III						Assay III						Assay III
PolySia			Uninfected	Infected		NCAM			Uninfected	Infected		PSA-NCAM			Uninfected	Infected
	Uninfected	Infected	Average	Average			Uninfected	Infected	Average	Average			Uninfected	Infected	Average	Average
	1.36064	1.13474	1.09142	1.01772			1.59085	1.36692	1.34089	1.1268			1.33257	1.10921	1.22383	0.967333
	0.851034	0.923887					1.11983	1.13903					1.24305	0.9719
	1.06259	0.994551					1.31201	0.874452					1.09586	0.820887
	Assay III						Assay III
SCN5A			Uninfected	Infected		ST8Sia2			Uninfected	Infected
	Uninfected	Infected	Average	Average			Uninfected	Infected	Average	Average
	1.3776	1.15731	1.46203	0.950719			1.48106	0.490095	2.1826	0.280109
	1.66526	0.777651					2.56933	0.350214
	1.34321	0.9172					2.49741	1.85e-05

## Sheet: Fig 3C
Raw Data - Quantification of ST8Sia2 fluorescence intensity in T. cruzi-infected SH-SY5Y results presented in Figure 3C
	UNF									UNF									INF									INF
	Area	Mean	IntDen	RawIntDen	Foto	CTCF				Area	Mean	IntDen	RawIntDen	Foto	CTCF				Area	Mean	IntDen	RawIntDen	Foto	CTCF				Area	Mean	IntDen	RawIntDen	Foto	CTCF
1	10166	17005	172872000	172872000	SNAP-161000-0028_	172861834	1.46495e+12		1	49138	11813	580476	580476	SNAP-143054-0012_	531338	9.01238e+09		1	18443	10281	189611	189611	SNAP-162402-0043_	171168	1230241472		1	53886	21785	1173916	1173916	SNAP-160232-0022_	1120030	1.26455e+10
2	12101	8118	98240000	98240000		98227899	832448701392		2	22172	20202	447923000	447923000		447900828	7.59714e+12		2	16698	10418	173954	173954		157256	1.13025e+09		2	26491	20245	536300	536300		509809	5.75591e+09
3	7111	28441	202243000	202243000		202235889	1.71388e+12		3	19155	22424	429524000	429524000		429504845	7.28512e+12		3	15715	9997	157100	157100		141385	1.01618e+09		3	23948	18738	448749	448749		424801	4.79614e+09
4	12725	11050	140605000	140605000		140592275	1.19147e+12		4	34789	16294	566856000	566856000		566821211	9.61423e+12		4	19765	16862	333287	333287		313522	2.25339e+09		4	20817	31164	648739	648739		627922	7.08945e+09
5	17419	9926	172907000	172907000		172889581	1.46518e+12		5	27455	19850	544989000	544989000		544961545	9.24346e+12		5	15616	10461	163360	163360		147744	1061885376		5	27542	26247	722897	722897	SNAP-160117-0020_	695355	7850789735
6	15978	12302	196555000	196555000		196539022	1.6656e+12		6	32276	14892	480656000	480656000		480623724	8.15218e+12		6	25374	14160	359304	359304	SNAP-162245-0041	333930	2400066220		6	35907	22826	819614	819614		783707	8.84831e+09
7	13509	13856	187184000	187184000		187170491	1.58621e+12		7	27368	15735	430646000	430646000		430618632	7.30401e+12		7	23813	14156	337098	337098		313285	2.25168e+09		7	12198	33156	404442	404442		392244	4428565508
8	18285	10292	188196000	188196000		188177715	1594743408720		8	31628	24193	765184000	765184000		765152372	1.29783e+13		8	12572	19233	241793000	241793000		241780428	1737756529512		8	17350	26891	466564	466564		449214	5071775798
9	6729	13133	88375000	88375000		88368271	7.48892e+11		9	34528	15981	551787000	551787000		551752472	9.35864e+12		9	9286	25172	233749000	233749000		233739714	1679965237756		9	12365	27403	338841	338841		326476	3.68602e+09
10	20000	10696	213916000	213916000		213896000	1.8127e+12		10	22840	18395	420135000	420135000		420112160	7.1258e+12		10	43063	10354	445877	445877	SNAP-162137-0039	402814	2.89516e+09		10	15383	37133	571211	571211		555828	6275483396
11	18647	13882	258852000	258852000		258833353	2.19353e+12		11	32950	17281	569420000	569420000		569387050	9.65775e+12		11	33355	7131	237850	237850		204495	1469773730		11	18016	22855	411749	411749		393733	4.44538e+09
12	12879	17879	230258000	230258000		230245121	1.95125e+12		12	29984	28640	858756000	858756000		858726016	1.45654e+13		12	33777	7842	264883	264883		231106	1.66104e+09		12	29972	25112	752657	752657		722685	8159354545
13	24162	20622	498274	498274	SNAP-160842-0026_	474112	4.01794e+09		13	41772	20010	835867000	835867000		835825228	1.4177e+13		13	22308	15443	344508	344508	SNAP-161838-0035	322200	2315758800		13	4373	31020	135649	135649	SNAP-160008-0018	131276	1.48215e+09
14	20483	13840	283481	283481		262998	2228820384		14	26843	19844	532660000	532660000		532633157	9.03435e+12		14	27925	18106	505597	505597		477672	3433187888		14	7723	42783	330410	330410		322687	3.64324e+09
15	41866	13533	566580	566580		524714	4.44678e+09		15	22238	18271	406310000	406310000		406287762	6.89132e+12		15	51020	13431	685264	685264		634244	4.55852e+09		15	19243	24622	473800	473800		454557	5132100049
16	18479	17293	319551	319551		301072	2.55148e+09		16	20726	22231	460756000	460756000		460735274	7.81484e+12		16	16243	23113	375429	375429		359186	2.58159e+09		16	12815	33460	428788	428788		415973	4.69647e+09
17	14043	16559	232539000	232539000		232524957	1.97057e+12		17	17493	19019	332698000	332698000		332680507	5.64282e+12		17	35295	15367	542362	542362		507067	3.64446e+09		17	20099	29578	594479	594479		574380	6484941660
18	10371	17741	183995000	183995000		183984629	1.55921e+12		18	20305	22983	466677000	466677000		466656695	7.91528e+12		18	36385	15049	547560	547560		511175	3.67399e+09		18	17076	26829	458126	458126		441050	4.9796e+09
19	11279	17072	192551000	192551000		192539721	1631709955568		19	29795	19691	586700000	586700000		586670205	9950904460475		19	26461	17503	463139	463139		436678	3.13855e+09		19	12152	34335	417236	417236		405084	4573533388
20	13242	15303	202639000	202639000		202625758	1.71719e+12		20	29357	16503	484473000	484473000		484443643	8.21697e+12											20	17845	37634	671587	671587		653742	7380965094
21	28525	13385	381821000	381821000		381792475	3.23556e+12		21	23014	17347	399222000	399222000		399198986	6.77108e+12											21	12318	32479	400072	400072		387754	4.37787e+09
22	31982	15649	500493000	500493000		500461018	4.24124e+12		22	25431	13021	331147	331147	SNAP-142933-0010_	305716	5.18545e+09											22	19499	23636	460881	460881		441382	4.98335e+09
23	21365	15768	336893000	336893000		336871635	2854874816080		23	18035	20940	377646	377646		359611	6.0996e+09				Area	Mean	IntDen					23	9802	25302	248006	248006		238204	2.6894e+09
24	9921	14211	140991000	140991000		140981079	1194767650832		24	29248	14038	410594	410594		381346	6.46826e+09		INF	1	13038	11976	156140					24	16809	31130	523260	523260	SNAP-155820-0016	506451	5718000607
25	18434	14312	263833000	263833000		263814566	2.23574e+12		25	22531	17662	397934000	397934000		397911469	6.74924e+12			2	4780	10121	48376					25	21536	47833	1030122	1030122		1008586	1.13873e+10
26	18132	15899	288275000	288275000		288256868	2.44288e+12		26	29385	19855	583429000	583429000		583399615	9.89543e+12			3	14117	11774	166210					26	12382	30915	382793	382793		370411	4.18206e+09
27	28079	34002	954753000	954753000		954724921	8.09098e+12		27	25486	13405	341647000	341647000		341621514	5794470246630					11290.3						27	8598	42227	363066	363066		354468	4002061876
28	23449	18055	423366000	423366000		423342551	3.58769e+12		28	34085	16476	561594000	561594000		561559915	9.52499e+12											28	16552	27956	462725	462725		446173	5.03744e+09
29	38402	11129	427365000	427365000		427326598	3.62145e+12		29	29527	14198	419227000	419227000		419197473	7.11029e+12		INF	1	9594	6921	66396					29	21609	33794	730246	730246		708637	8.00075e+09
30	32089	11371	364892000	364892000		364859911	3.09207e+12		30	29304	13905	407477000	407477000		407447696	6.91099e+12			2	8292	7824	64873					30	16547	34832	576370	576370		559823	6.32059e+09
31	22750	7887	179425000	179425000		179402250	1520374268000		31	26094	31878	831836000	831836000		831809906	1.41089e+13			3	4863	6817	33149					31	17907	29789	533432	533432		515525	5.82045e+09
32	24979	11229	280481000	280481000		280456021	2.37677e+12		32	21130	11939	252278000	252278000		252256870	4.2787e+12					7187.33						32	10040	60104	603447	603447		593407	6.69976e+09
33	12451	15881	197733000	197733000		197720549	1.67562e+12		33	29992	15526	465650000	465650000		465620008	7.89769e+12											33	11541	37347	431021000	431021000		431009459	4.86624e+12
34	27835	12398	345109000	345109000		345081165	2924447846320		34	22309	15892	354537000	354537000		354514691	6.01316e+12		UNF	1	10281	17108	175888					34	16624	39505	656739000	656739000		656722376	7.41461e+12
35	28455	11115	316276000	316276000		316247545	2.68009e+12		35	21094	20168	425429000	425429000		425407906	7.21563e+12			2	6841	16205	110857
36	41468	9604	398273000	398273000		398231532	3374879489856		36	22718	16750	380527000	380527000		380504282	6.45399e+12			3	7971	17572	140065
37	24948	9878	246430000	246430000		246405052	2.0882e+12		37	25279	15355	388162000	388162000		388136721	6583445682695					16961.7
38	10849	9871	107087	107087	SNAP-160715-0024_	96238	8.15585e+08		38	22165	19233	426309000	426309000		426286835	7.23054e+12
39	14553	6812	99142	99142		84589	7.16864e+08		39	19376	16885	327165000	327165000		327145624	5.54894e+12		UNF	1	8267	9119	75383
40	6725	9249	62201	62201		55476	4.70141e+08		40	21251	15000	318762000	318762000		318740749	5.40637e+12			2	6355	8412	53459
41	8252	8558	70623	70623		62371	5.28573e+08		41	8969	11684	104793000	104793000	SNAP-142511-0008_	104784031	1.77731e+12			3	7860	7893	62041
42	10560	9904	104589	104589		94029	796864432		42	7122	16763	119389000	119389000		119381878	2.02492e+12					8474.67
43	5979	5903	35295	35295		29316	2.48443e+08		43	8259	12663	104580000	104580000		104571741	1.77371e+12
44	5913	5563	32894	32894		26981	2.28655e+08		44	10802	16495	178183000	178183000		178172198	3.0221e+12
45	16312	6453	105266	105266		88954	7.53855e+08		45	12184	25787	314184000	314184000		314171816	5.32888e+12
46	9352	12629	118111000	118111000		118101648	1.00087e+12		46	13694	27583	377724000	377724000		377710306	6.4066e+12
47	19735	7740	152755000	152755000		152735265	1294380459120		47	16372	12880	210868000	210868000		210851628	3.5764e+12
48	9396	7027	66030000	66030000		66020604	559502612032		48	17562	15182	266631000	266631000		266613438	4522208264210
49	7832	8529	66799000	66799000		66791168	5.66033e+11		49	8475	18577	157441000	157441000		157432525	2.67032e+12
									50	14072	16370	230357000	230357000		230342928	3.907e+12
									51	13066	13986	182736000	182736000		182722934	3.09929e+12
									52	20669	18712	386752000	386752000		386731331	6.55961e+12
									53	9807	18493	181365000	181365000		181355193	3076086331935
									54	9628	17030	163961000	163961000		163951372	2.78089e+12
									55	7849	40869	320779000	320779000		320771151	5440813339545
									56	13481	14294	192693000	192693000		192679519	3.26817e+12
									57	9317	10761	100262000	100262000		100252683	1700452591485
									58	9514	13525	128674000	128674000		128664486	2.18236e+12
									59	10078	13321	134247000	134247000		134236922	2.27688e+12
									60	12477	20851	260154000	260154000		260141523	4412433799285
									61	10051	26298	264322000	264322000		264311949	4483171174955
									62	15376	25459	391450000	391450000		391434624	6639383614080
									63	8098	16082	130236000	130236000		130227902	2.20888e+12
									64	9981	22208	221658000	221658000		221648019	3.75952e+12
									65	8605	16951	145866000	145866000		145857395	2.47398e+12
									66	6489	18501	120054000	120054000		120047511	2.03621e+12

## Sheet: Fig 3D
Raw Data - Quantification of polySia fluorescence intensity in T. cruzi-infected SH-SY5Y results presented in Figure 3C
UNF							INF							INF
	Área	Mean	IntDen	FOTO	CTCF			Área	Mean	IntDen	FOTO	CTCF			Área	Mean	IntDen	FOTO	CTCF
1	26619	25483	678328	SNAP-154442-0124	651709	4072095068	1	51271	21695	1112329	SNAP-164505-0198	1061058	5380271432	1	35777	13878	496523	SNAP-162221-0162	460746	1675426038
2	30522	19723	601989		571467	3570716305	2	49603	23369	1159175		1109572	5626269755	2	60104	15565	935497		875393	3183220746
3	24260	26106	633332		609072	3805684880	3	43771	23882	1045342		1001571	5078632684	3	15810	18116	286419		270609	984024527
4	16266	21762	353980		337714	2110149643	4	15450	27118	418975	SNAP-164334-0196	403525	2046140767	4	28987	15641	453378	SNAP-162103-0160	424391	1543227140
5	24572	17118	420619		396047	2474633672	5	41223	23710	977385		936162	4746965448	5	37459	20428	765221		727762	2646385219
6	31495	13361	420797		389302	2432488663	6	25941	10762	279177	SNAP-164207-0194	253236	1284075344	6	21889	16688	365285		343396	1248702321
7	18800	27455	516160		497360	3107671067	7	24701	10428	257578		232877	1180841641	7	25006	21062	526667		501661	1824206616
8	32418	18076	585986		553568	3458877387	8	21271	10077	214343000		214321729	1086750000000	8	30424	15715	478113		447689	1627946434
9	9148	43252	395670000		395660852	2472220000000	9	33942	12037	408554000		408520058	2071470000000	9	19666	19341	380354		360688	1311581797
10	43341	18051	782365000		782321659	4888210000000	10	24220	11604	281054000		281029780	1425010000000	10	16652	21836	363620		346968	1261691304
11	26334	22016	579773000		579746666	3622450000000	11	18997	25060	476074	SNAP-164027-0192	457077	2317685108	11	42924	14479	621487	SNAP-161854-0158	578563	2103847922
12	42379	19253	815912000		815869621	5097830000000	12	38093	16114	613832		575739	2919380556	12	48760	20996	1023773	SNAP-161727-0156	975013	3545472272
13	36263	18426	668177000		668140737	4174770000000	13	23652	15405	364350		340698	1727565992	13	33238	31641	1051700		1018462	3703467319
14	36539	17318	632798000		632761461	3953700000000	14	23003	23307	536127		513124	2601880763	14	32008	12357	395524	SNAP-161619-0154	363516	1321865348
15	29978	20868	625577000		625547022	3908630000000	15	45509	12940	588907	SNAP-163809-0190	543398	2755390125	15	10451	19253	201215		190764	693681492
16	25366	17838	452478000		452452634	2827070000000	16	37192	14117	525023		487831	2473628391	16	33406	10680	356764		323358	1175837474
17	21891	26213	573819000		573797109	3585280000000	17	51154	15694	802811		751657	3811402095	17	15112	12690	191769		176657	642383738
18	28544	25248	720676000		720647456	4502850000000	18	41289	11629	480159	SNAP-163656-0188	438870	2225363480	18	24360	10931	266277		241917	879690851
19	33731	13644	460223000		460189269	2875420000000	19	10252	19817	203164		192912	978192448	19	62607	13454	842316	SNAP-161511-0152	779709	2835281827
20	21223	18588	394500000		394478777	2464830000000	20	10385	17258	179226		168841	8.56136e+08	20	64523	23434	1512054	SNAP-161354-0150	1447531	5263705226
21	21856	26461	578325000		578303144	3613430000000	21	21316	16802	358156		336840	1708003360	21	68058	16797	1143145		1075087	3909374694
22	27884	15596	434890000		434862116	2717160000000	22	19336	13733	265541	SNAP-163552-0186	246205	1248423487	22	19483	29394	572678		553195	2011601418
23	24896	19154	476860000		476835104	2979420000000	23	26346	14856	391386		365040	1850996160	23	48305	9977	481960	SNAP-160517-0147_	433655	1576914132
24	30900	16822	519795000		519764100	3247660000000	24	28828	13322	384059	SNAP-163446-0184_	355231	1801257991	24	31472	12707	399916		368444	1339785199
25	38116	18487	704664000		704625884	4402740000000	25	34050	10936	372364		338314	1715477523	25	49525	15708	777922	SNAP-160421-0145	728397	2648694291
26	19592	39577	775386	SNAP-154348-0122_	755794	4722452843	26	9531	22242	211985		202454	1026576749	26	40299	19669	792638		752339	2735755384
27	15158	36070	546753		531595	3321582758	27	29951	14703	440374		410423	2081118225	27	40082	12392	496700	SNAP-160308-0142	456618	1660415254
28	21373	30689	655922		634549	3964873668	28	44413	13755	610905	SNAP-163343-0182_	566492	2872492101	28	23331	15580	363493		340162	1236942419
29	23385	34166	798977		775592	4846157347	29	9889	17098	169081000		169071111	857303000000	29	32070	16664	534415	SNAP-160202-0140	502345	1826693868
30	12609	32103	404791		392182	2450483863	30	56806	15052	855053	SNAP-163250-0180	798247	4047644455	30	22991	18022	414352		391361	1423119050
31	21653	23352	505650		483997	3024174588	31	60404	18263	1103132		1042728	5287326112	31	29077	17434	506927		477850	1737621883
32	18223	21870	398535000		398516777	2490070000000	32	42788	9608	411128000		411085212	2084480000000	32	18158	21455	389588		371430	1350643290
33	17009	28674	487713000		487695991	3047290000000	33	38275	12457	476779000	SNAP-163147-0178	476740725	2417390000000	33	25966	19704	511644	SNAP-160046-0138	485678	1766087101
34	12011	35221	423045000		423032989	2643250000000	34	27102	15332	415519	SNAP-162931-0176	388417	1969533135	34	34875	16319	569117		534242	1942681993
35	8696	36994	321704000		321695304	2010060000000	35	21011	20555	431876		410865	2083359460	35	24742	15876	392813		368071	1338428846
36	19974	28592	571097000		571077026	3568280000000	36	23290	15162	353116		329826	1672437704	36	23656	14801	350128		326472	1187161016
37	8723	31109	271366000		271357277	1695530000000	37	14402	24286	349769		335367	1700534268	37	20174	21674	437246		417072	1516612816
38	11510	33322	383534000		383522490	2396380000000	38	38668	15944	616534		577866	2930165864	38	24676	21918	540839		516163	1876940722
39	25180	20589	518422000		518396820	3239120000000	39	27420	16739	458971		431551	2188251271	39	14620	26061	381010		366390	1332316170
40	9746	42196	411242000		411232254	2569520000000	40	37724	15155	571705	SNAP-162836-0174	533981	2707639657	40	18807	17604	331077	SNAP-152915-0099	312270	1135517810
41	9427	23495	221491000		221481573	1383890000000	41	33339	15752	525151		491812	2493814715	41	15974	25091	400808		384834	1399384702
42	13184	30261	398959000		398945816	2492750000000	42	35507	17559	623469		587962	2981359315	42	24513	16957	415663		391150	1422351783
43	13036	29487	384397000		384383964	2401760000000	43	72149	11545	832940000		832867851	4223200000000	43	24126	19479	469962		445836	1621208308
44	15356	25676	394275000		394259644	2463470000000	44	32391	17442	564980	SNAP-162744-0172	532589	2700581289	44	25868	18605	481274		455406	1656008018
45	25417	19559	497120000		497094583	3106010000000	45	24516	17672	433253		408737	2072569081	45	26779	16813	450231	SNAP-152647-0097	423452	1539812623
46	31863	19927	634926000		634894137	3967030000000	46	27370	10807	295785	SNAP-162637-0170	268415	1361042993	46	11927	15461	184407		172480	627194773
47	9773	33810	330427000		330417227	2064560000000	47	17956	13074	234764		216808	1099361099	47	27136	12659	343517		316381	1150466776
48	13069	40537	529774000		529760931	3310120000000	48	12845	25325	325305	SNAP-162547-0168	312460	1584380507	48	19029	11440	217690		198661	722397616
49	12203	31032	378684000		378671797	2366070000000	49	15409	25824	397920		382511	1939585777	49	19190	13449	258081		238891	868687306
50	14988	23759	356100000		356085012	2224940000000	50	26133	20209	528119		501986	2545403677	50	24315	30668	745704	SNAP-152548-0095	721389	2623210867
51	27278	18684	509649000		509621722	3184290000000	51	22805	18403	419689		396884	2012466469	51	16594	38435	637783		621189	2258850267
52	9386	33359	313105000		313095614	1956330000000	52	12961	23081	299158		286197	1451209588	52	49710	20548	#########	SNAP-152431-0093	1021385290	3714100000000
53	13654	51695	705837000		705823346	4410220000000	53	17825	20308	361988	SNAP-162444-0166	344163	1745135852	53	40709	16486	#########		671072291	2440200000000
54	7134	40250	287146000		287138866	1794140000000	54	24340	14910	362917		338577	1716811108	54	36085	16911	#########		610198915	2218900000000
55	6330	42389	268322000		268315670	1676530000000	55	30384	15515	471397		441013	2236229919	55	35660	19641	700405	SNAP-152337-0091	664745	2417234402
56	35691	18695	667239000		667203309	4168910000000	56	36645	11245	412086		375441	1903736164	56	25455	14361	365571		340116	1236775148
57	26446	19705	521113000		521086554	3255920000000	57	21021	20421	429264		408243	2070064172	57	32198	15303	492731		460533	1674651499
58	27740	24350	675474000		675446260	4220410000000	58	12480	25720	320982		308502	1564310808	58	35793	13210	472838		437045	1589241302
59	23243	24425	567705000		567681757	3547060000000	59	13397	21590	289238	SNAP-162334-0164	275841	1398697764	59	31170	13945	434652		403482	1467195046
60	21238	19964	423990000		423968762	2649100000000	60	16392	18211	298520		282128	1430577045	60	31402	15573	489023		457621	1664062496
61	9672	60230	582549	SNAP-154208-0119	572877	3579526455	61	19453	16941	329562000		329542547	1671000000000	61	40471	14483	586132		545661	1984205283
62	21563	27940	602474		580911	3629725565	62	9084	37420	339927000		339917916	1723610000000	62	39695	22361	#########		887592305	3227600000000
63	24640	24939	614501		589861	3685648148	63	45568	20032	912835	SNAP-153641-0111	867267	4397621868	63	22078	22655	#########		500145922	1818700000000
64	7499	49041	367757		360258	2251012070	64	29835	26405	787798		757963	3843377719	64	71051	11616	825359	SNAP-152229-0089	754308	2742915324
65	11993	39984	479526		467533	2921302028	65	23122	22745	525910	SNAP-153459-0109	502788	2549470352	65	26054	18194	474038		447984	1629019152
66	20685	26174	541401		520716	3253607140	66	21918	20371	446492000		446470082	2263900000000	66	21397	20320	#########		434772603	1581000000000
67	34248	22479	769854		735606	4596311490	67	24209	17792	430726000		430701791	2183950000000	67	15907	19744	#########		314058093	1142000000000
68	8418	44936	378273		369855	2310977325	68	19222	19334	371644000		371624778	1884390000000	68	24279	20732	#########		503323721	1830300000000
69	20496	27531	564272		543776	3397693707	69	38710	19375	750012000	SNAP-153402-0107	749973290	3802860000000	69	41195	10452	430567	SNAP-152112-0087	389372	1415886383
70	13158	29109	383014		369856	2310983573	70	43779	19919	872035000		871991221	4421580000000	70	29171	12817	373894		344723	1253527736
71	16450	30046	494264		477814	2985541143	71	40890	15236	623001000		622960110	3158820000000	71	12644	19166	#########	SNAP-152009-0085	242319356	881150000000
72	10399	38607	401469		391070	2443535717	72	40398	16445	664363000		664322602	3368560000000	72	27009	26576	#########		717769991	2610100000000
73	8023	32976	264565		256542	1602959930	73	53178	15707	835269000		835215822	4235100000000	73	16082	13152	#########		211490918	769050000000
74	21787	26803	583951		562164	3512588060	74	40092	19276	772807000		772766908	3918440000000	74	15244	18727	#########		285460756	1038000000000
75	17309	21232	367500		350191	2188110098	75	23517	14591	343144000		343120483	1739850000000	75	28334	8696	#########		246357666	895840000000
76	12160	42476	516514				76	18124	16503	299108000
77	11127	31415	349556				77	42417	12397	525823	SNAP-153214-0104_
78	14187	29008	411532				78	32210	10455	336771	SNAP-153108-0102
79	10139	30891	313201				79	28319	11143	315549
80	18537	26087	483571				80	90753	16205	1470624	SNAP-151820-0083
81	15804	26808	423675				81	12962	36532	473533
82	6132	31380	192423				82	14013	32957	461829
83	12589	34281	431567				83	52894	33413	1767358	SNAP-151447-0079
84	11882	42912	509886				84	26574	19590	520592	SNAP-151343-0077
85	7048	49055	345738				85	28472	26200	745979
86	31707	24258	769133				86	25631	14478	371098
87	8521	48313	411674				87	20001	21380	427625
88	17973	29071	522490				88	31761	15375	488328	SNAP-151234-0075
89	12284	35874	440673
90	14484	32632	472644
91	18954	21538	408227000
92	15862	25627	406497
93	13120	23610	309759	SNAP-154126-0117_1						Background
94	10769	25318	272649								Área	Mean	IntDen
95	14050	34541	485301						UNF EndoN	1	8551	3939	33684
96	15330	22631	346927							2	13103	3864	50628	SNAP-155748-0136
97	9776	26772	261725							3	8436	4839	40823000
98	11127	24509	272707								10030	4214
99	19121	22052	421656						UNF	1	5181	6672	34567
100	9975	28734	286618							2	9419	6811	64154	SNAP-154442-0124
101	12436	20590	256055							3	7495	5262	39439
102	12801	17577	224998								7365	6248
103	14790	15876	234808						INF EndoN	1	22618	4224	95537
104	10480	28439	298044							2	10985	5926	65098	SNAP-163552-0186
105	9026	28704	259078							3	8473	5062	42892
106	9341	22150	206900								14025.3	5071
107	20574	12225	251512						INF	1	34748	3749	130271
108	13811	29596	408757							2	48145	3587	172711	SNAP-161354-0150
109	15682	16248	254802							3	69187	3573	247221000
110	10887	25104	273304								50693.3	3636
111	14329	19731	282725
112	15141	19971	302382
113	11666	31563	368213

## Sheet: Fig 3E
Calibration Curve
Peak	Peak Name	Ret.Time	Cal.Type	Eval.Type	Number	Rel.Std.Dev.	Coeff.of	C0	C1	C2
No.		min			of Points	%	Determination	(Offset)	(Slope)	(Curve)
1	Neu5Gc	5.259	Lin	Area	10	5.3793	0.9917	0	105.889	0
2	Neu5Ac	6.75	Lin	Area	10	6.0756	0.99031	0	524.427	0
Maximum						6.0756	0.9917
Minimum						5.3793	0.99031
Inj.	Injection Name	Type	Ret.Time	Rel.Area	Area	Height
No.	Selected Peak:		min	%	counts*min	counts
			Emission_1	Emission_1	Emission_1	Emission_1
			Neu5Ac	Neu5Ac	Neu5Ac	Neu5Ac
83	Neu5Ac 100 pg/mL	Calibration Standard	7.54	100	4189.56	12971.2
84	Neu5Ac 500 pg/mL	Calibration Standard	7.581	100	20947.8	64855.8
85	Neu5Ac 1000 pg/mL	Calibration Standard	7.551	1.32	41895.6	129712
86	Neu5Ac 2000 pg/mL	Calibration Standard	7.578	3.83	83791.2	259423
87	Neu5Ac 3000 pg/mL	Calibration Standard	7.565	100	125687	389135
88	Neu5Ac 4000 pg/mL	Calibration Standard	7.565	100	167582	518846
89	Neu5Ac 5000 pg/mL	Calibration Standard	7.554	100	209478	648558
90	Neu5Ac 6000 pg/mL	Calibration Standard	7.557	100	251374	778270
91	Neu5Ac 7000 pg/mL	Calibration Standard	7.549	100	293269	907981
92	Neu5Ac 8000 pg/mL	Calibration Standard	7.545	86.84	335165	1.03769e+06
Samples
	Injection Name	Type	Ret.Time	Area
	Selected Peak:		min	counts*min	Amount
			Neu5Ac	Neu5Ac	Neu5Ac pg/mL
	Uninfected + EndoN	Sample	7.544	83246.6	1987
	Uninfected + EndoN	Sample	7.567	127446	2028
	Infected +EndoN	Sample	7.554	21869.5	261
	Infected +EndoN	Sample	7.565	30164.8	288

## Sheet: Fig 4B
INF					INF - ENDO-N
cells	amastigotes	Foto			cells	amastigotes	Foto
1	8	SNAP-162201-0161			1	4	SNAP-164447-0197
2	8				2	12
3	26				3	4
4	4	SNAP-162042-0159			4	17	SNAP-164318-0195
5	6				5	4
6	7				6	14	SNAP-164128-0193
7	1				7	2
8	5				8	8
9	4				9	12
10	6				10	8
11	2				11	3
12	10	SNAP-161827-0157			12	6	SNAP-163956-0191
13	17	SNAP-161653-0155			13	8
14	6				14	8
15	8	SNAP-161559-0153			15	2
16	8				16	13	SNAP-163750-0189
17	4				17	2
18	8				18	20
19	7				19	6	SNAP-163639-0187
20	12	SNAP-161456-0151			20	2
21	4	SNAP-161327-0148			21	8
22	8				22	12
23	4	SNAP-160458-0146_			23	15	SNAP-163536-0185
24	6				24	7	SNAP-163426-0183_
25	5	SNAP-160352-0143			25	8
26	16				26	10
27	18	SNAP-160253-0141			27	6
28	8				28	4
29	14	SNAP-160134-0139			29	14	SNAP-163327-0181_
30	8				30	2
31	6				31	4	SNAP-163233-0179
32	21				32	15
33	8	SNAP-160014-0137			33	11
34	6				34	7	SNAP-163129-0177
35	4				35	8	SNAP-162916-0175
36	12				36	5
37	4				37	6
38	7				38	6
39	11				39	10
40	3				40	3	SNAP-153623-0110
41	7	SNAP-152859-0098			41	10
42	13				42	11	SNAP-153440-0108
43	4				43	4
45	9				45	22
46	15				46	4
47	5				47	13
48	9				48	7
49	7				49	8	SNAP-153347-0106
50	5	SNAP-152631-0096			50	16
51	19				51	3
52	7				52	8
53	7				53	9
54	6				54	24
55	18				55	4
56	5	SNAP-152531-0094			56	11
57	3				57	4	SNAP-153157-0103_
58	10				58	2	SNAP-153036-0100
59	5				59	5
60	17	SNAP-152414-0092			60	36	SNAP-151802-0082
61	14				61	6
62	12				62	12	SNAP-151628-0080
63	15	SNAP-152320-0090			63	8	SNAP-151430-0078
64	10				64	8	SNAP-151326-0076
65	14				65	27
66	14				66	4
67	10				67	11
68	4				68	21	SNAP-151146-0073
69	6
70	10
71	14
72	11	SNAP-152209-0088
73	2
74	6
75	2
76	6
77	12	SNAP-152054-0086
78	13
79	2
80	15	SNAP-151934-0084_
81	17
82	7
83	4
84	15
85	7
86	8

## Sheet: Fig 5B
Raw Data - Representative results of the percentage of T. cruzi-infected SH-SY5Y cells treated with CMP presented in figure 5B
Number of cells
Total	Infected cells	% infect
102	66	64.7059
50	25	50
25	17	68
76	38	50

[truncated: 6 more sheets: Fig 5C, Fig 5D, Fig 5E, Fig 6, S3A Fig, S3B Fig]
